# Supplementary material for: Transcriptomic analysis reveals that Bacillomycin D-C16 induces multiple pathways of disease resistance in cherry tomato
Source: BMC Genomics. 2023 Apr 26;24:218. doi: 10.1186/s12864-023-09305-5 (PMC10131338; doi:10.1186/s12864-023-09305-5)
Supplement: Supplementary file 3 — Additional file 3: Table S3. Table of RNA-seq data after Bacillomycin D-C16 treatment versus control at time 24 h. [file 12864_2023_9305_MOESM3_ESM.xlsx]

## Sheet: Table S3
Table S3 Table of RNA-seq data after Bacillomycin D-C16 treatment versus control at time 24 h
Gene_id	FC(BD24h/CK24h)	Log2FC(BD24h/CK24h)	Padjust	Regulate	CK24h_1_Fpkm	CK24h_2_Fpkm	CK24h_3_Fpkm	BD24h_1_Fpkm	BD24h_2_Fpkm	BD24h_3_Fpkm	CK24h_Fpkm	BD24h_Fpkm	description
Solyc10g075070.2	0.003	-8.641	1.14e-17	down	101.064	592.465	218.434	0.726	0.384	1.344	303.988	0.818	RecName: Full=Non-specific lipid-transfer protein 2; Short=LTP 2; Flags: Precursor
Solyc02g079280.3	0.003	-8.454	1.09e-33	down	91.449	60.757	105.881	0.325	0.338	0.204	86.029	0.289	RecName: Full=Transcription factor MYB39; AltName: Full=Myb-related protein 39; Short=AtMYB39
Solyc02g086530.3	0.003	-8.444	1.43e-111	down	76.989	46.512	75.22	0.126	0.246	0.215	66.24	0.196	RecName: Full=Galactinol--sucrose galactosyltransferase; AltName: Full=Raffinose synthase
Solyc12g042590.2	0.004	-7.971	7.31e-31	down	148.011	41.658	123.036	0.315	0.207	0.711	104.235	0.411	_
Solyc07g006630.3	0.005	-7.539	1.75e-47	down	131.68	100.211	123.53	0.512	0.693	0.77	11.847	0.658	RecName: Full=Zinc finger protein CONSTANS-LIKE 5
Solyc08g082630.3	0.007	-7.207	8.14e-34	down	56.512	55.88	66.392	0.592	0.46	0.564	67.592	0.536	RecName: Full=Auxin response factor 9
Solyc02g085870.3	0.009	-6.803	1.51e-38	down	17.713	41.741	22.911	0.452	0.118	0.204	27.455	0.258	RecName: Full=3-ketoacyl-CoA synthase 6; Short=KCS-6; AltName: Full=Cuticular protein 1; AltName: Full=Very long-chain fatty acid condensing enzyme 6; Short=VLCFA c
Solyc04g010200.1	0.013	-6.285	1.49e-27	down	6.152	18.322	9.364	0.179	0.148	0.118	11.279	0.148	RecName: Full=ABC transporter G family member 20; Short=ABC transporter ABCG.20; Short=AtABCG20; AltName: Full=Probable white-brown complex homolog protein 20; Sho
Solyc07g054840.3	0.013	-6.231	5.52e-42	down	23.809	15.634	21.966	0.41	0.118	0.344	20.47	0.291	RecName: Full=Transcription factor MYB32; AltName: Full=Myb-related protein 32; Short=AtMYB32
Solyc10g075090.2	0.013	-6.213	1.63e-10	down	89.325	796.716	246.311	4.796	3.31	6.99	377.451	5.032	RecName: Full=Non-specific lipid-transfer protein 2; Short=LTP 2; Flags: Precursor
Solyc09g097770.3	0.014	-6.204	6.74e-05	down	20.902	418.92	107.022	5.701	0.443	1.871	182.281	2.672	_
Solyc12g096900.2	0.015	-6.033	1.3e-30	down	8.945	7.351	10.077	0.2	0.059	0.172	8.791	0.144	_
Solyc10g075100.2	0.016	-5.98	1.04e-12	down	23.906	94.354	36.338	1.094	0.4	1.23	51.533	0.908	RecName: Full=Non-specific lipid-transfer protein 2; Short=LTP 2; AltName: Full=LpLTP2; Flags: Precursor
Solyc08g068150.3	0.017	-5.912	7.5e-26	down	59.38	156.897	83.321	2.272	0.502	2.452	99.866	1.742	RecName: Full=Dehydration-responsive protein RD22; Flags: Precursor
Solyc08g021820.3	0.019	-5.73	1.52e-19	down	13.2	5.169	12.517	0.168	0.256	0.183	10.295	0.202	RecName: Full=Auxin-responsive protein IAA29; AltName: Full=Indoleacetic acid-induced protein 29
Solyc01g104210.2	0.021	-5.604	4.91e-16	down	14.92	69.351	28.452	0.673	0.286	1.506	37.574	0.822	RecName: Full=Putative elongation of fatty acids protein DDB_G0272012; AltName: Full=3-keto acyl-CoA synthase DDB_G0272012; AltName: Full=Very-long-chain 3-oxoacyl
Solyc10g075110.2	0.021	-5.599	3.31e-06	down	2.341	14.737	5.635	0.137	0.191	0.125	7.571	0.151	RecName: Full=Non-specific lipid-transfer protein 1; Short=LTP 1; Flags: Precursor
Solyc09g007770.2	0.022	-5.512	3.12e-19	down	109.178	37.921	96.215	3.187	1.635	0.366	81.105	1.729	RecName: Full=Aquaporin PIP2-1; AltName: Full=Plasma membrane intrinsic protein 2-1; Short=AtPIP2;1; AltName: Full=Plasma membrane intrinsic protein 2a; Short=PIP2a
Solyc01g008490.3	0.024	-5.371	2.82e-49	down	20.644	12.556	21.374	0.358	0.345	0.688	18.191	0.464	RecName: Full=Nuclear transcription factor Y subunit A-9; Short=AtNF-YA-9
Solyc06g060760.3	0.025	-5.345	3.16e-69	down	130.516	88.479	131.738	3.755	1.852	3.42	116.911	3.009	RecName: Full=Probable aquaporin TIP-type RB7-5A; AltName: Full=RT-TIP; AltName: Full=TobRB7; AltName: Full=Tonoplast intrinsic protein, root-specific RB7-5A
Solyc06g051940.3	0.026	-5.257	7.17e-27	down	59.493	16.05	52.523	1.315	0.818	1.323	42.689	1.152	RecName: Full=Protein phosphatase 2C 56; Short=AtPP2C56; AltName: Full=Protein ABSCISIC ACID-INSENSITIVE 1; AltName: Full=Protein phosphatase 2C ABI1; Short=PP2C A
Solyc08g067260.3	0.027	-5.22	3.61e-21	down	10.988	27.266	13.814	0.642	0.158	0.667	17.356	0.489	RecName: Full=3-ketoacyl-CoA synthase 10; Short=KCS-10; AltName: Full=Protein FIDDLEHEAD; AltName: Full=Very long-chain fatty acid condensing enzyme 10; Short=VLC
Solyc09g007760.3	0.03	-5.055	3.51e-41	down	258.658	101.369	250.108	5.059	6.472	7.409	203.378	6.313	RecName: Full=Aquaporin PIP2-1; AltName: Full=Plasma membrane intrinsic protein 2-1; Short=AtPIP2;1; AltName: Full=Plasma membrane intrinsic protein 2a; Short=PIP2a
Solyc04g071615.1	0.032	-4.963	1.62e-06	down	2.39	5.649	3.728	0.2	0.1	0.126	3.922	0.142	RecName: Full=Abscisic stress-ripening protein 2
Solyc03g098200.3	0.033	-4.935	2.89e-12	down	4.666	4.716	4.69	0.105	0.123	0.297	4.691	0.175	RecName: Full=Homeobox-leucine zipper protein HDG11; AltName: Full=HD-ZIP protein HDG11; AltName: Full=Homeodomain GLABRA 2-like protein 11; AltName: Full=Homeodom
Solyc10g005460.3	0.033	-4.904	3.61e-21	down	17.552	7.16	15.171	0.568	0.207	0.634	13.294	0.47	RecName: Full=Transcription factor MYB32; AltName: Full=Myb-related protein 32; Short=AtMYB32
Solyc01g110660.3	0.034	-4.898	4.48e-08	down	3.149	11.759	5.902	0.263	0.185	0.311	6.937	0.253	RecName: Full=small auxin-up RNA
Solyc08g083170.1	0.035	-4.851	1.75e-15	down	20.507	9.74	19.973	0.41	1.143	0.151	16.74	0.568	RecName: Full=Transcription factor MYC2; Short=AtMYC2; AltName: Full=Basic helix-loop-helix protein 6; Short=AtbHLH6; Short=bHLH 6; AltName: Full=Protein JASMONATE
Solyc07g006855.1	0.036	-4.789	0.0007113	down	0.775	8.174	2.328	0.235	0.089	0.102	3.759	0.142	RecName: Full=CASP-like protein VIT_11s0052g01140
Solyc01g095170.2	0.037	-4.772	1.43e-23	down	9.519	9.451	10.292	0.389	0.246	0.516	9.754	0.384	_
Solyc07g056320.3	0.038	-4.71	3.78e-26	down	8.033	9.541	8.513	0.621	0.118	0.344	8.696	0.361	RecName: Full=Glycerol-3-phosphate acyltransferase 1; Short=AtGPAT1
Solyc06g069850.3	0.041	-4.62	1.97e-09	down	2.64	3.404	2.62	0.112	0.109	0.16	2.888	0.127	RecName: Full=Myb-related protein 306
Solyc07g008020.3	0.044	-4.513	1.15e-19	down	21.693	48.865	29.423	1.315	0.818	2.516	33.327	1.55	RecName: Full=Auxin-responsive protein IAA29; AltName: Full=Indoleacetic acid-induced protein 29
Solyc01g104417.1	0.045	-4.487	0.004456	down	3.657	11.071	4.063	0.26	0.374	0.212	6.264	0.282	RecName: Full=GATA transcription factor 26
Solyc02g084860.1	0.048	-4.369	0.003502	down	7.686	1.928	8.264	0.389	0.256	0.313	5.959	0.319	RecName: Full=Ocs element-binding factor 1; Short=OCSBF-1
Solyc10g083510.2	0.051	-4.28	2.03e-13	down	26.852	8.527	27.275	1.641	0.808	0.914	20.885	1.121	_
Solyc10g083690.3	0.052	-4.27	1.7e-14	down	3.924	10.22	5.335	0.358	0.256	0.452	6.493	0.355	_
Solyc00g050430.3	0.055	-4.178	0.00239	down	15.517	0.435	8.204	0.515	0.916	0.602	8.052	0.678	RecName: Full=Transcription factor bHLH93; AltName: Full=Basic helix-loop-helix protein 93; Short=AtbHLH93; Short=bHLH 93; AltName: Full=Transcription factor EN 47
Solyc04g005380.3	0.059	-4.078	2.6e-09	down	2.761	1.231	2.474	0.113	0.109	0.29	2.155	0.137	RecName: Full=Ninja-family protein AFP3; AltName: Full=ABI five-binding protein 3; Short=ABI5-binding protein 3
Solyc07g021035.1	0.061	-4.028	0.03684	down	11.548	2.589	7.336	0.2	0.501	0.556	7.158	0.419	RecName: Full=Sister-chromatid cohesion protein 3; Short=AtSCC3; AltName: Full=Stromalin protein
Solyc06g069385.1	0.061	-4.027	1.93e-49	down	30.671	21.527	28.272	1.756	1.478	1.903	26.823	1.712	RecName: Full=Dof zinc finger protein DOF5.4; Short=AtDOF5.4; AltName: Full=OBF-binding protein 4
Solyc03g096290.3	0.07	-3.843	5.59e-24	down	177.334	75.86	163.154	9.95	12.915	6.979	138.783	9.948	RecName: Full=Aquaporin PIP1-1; AltName: Full=OsPIP1;1; AltName: Full=Plasma membrane intrinsic protein 1-1; AltName: Full=Plasma membrane intrinsic protein 1a; Sh
Solyc06g068570.3	0.072	-3.794	0.03946	down	8.153	3.158	6.185	0.63	0.552	0.285	5.832	0.489	RecName: Full=AP2-like ethylene-responsive transcription factor At1g16060
Solyc01g108047.1	0.078	-3.674	3.26e-06	down	6.967	0.643	5.867	0.358	0.276	0.441	4.492	0.358	RecName: Full=GATA transcription factor 26
Solyc09g091420.3	0.081	-3.619	0.0007467	down	1.082	20.368	5.026	1.189	0.68	0.301	8.825	0.723	RecName: Full=Inosine triphosphate pyrophosphatase; Short=ITPase; Short=Inosine triphosphatase; AltName: Full=Non-canonical purine NTP pyrophosphatase; AltName: Fu
Solyc02g089520.2	0.082	-3.607	0.00178	down	14.112	0.806	13.565	0.705	0.621	2.936	9.494	1.421	RecName: Full=Zinc finger protein CONSTANS-LIKE 1
Solyc02g063510.1	0.083	-3.594	1.13e-08	down	3.956	2.417	4.304	0.273	0.384	0.237	3.559	0.298	_
Solyc01g095920.3	0.083	-3.586	7.92e-06	down	1.235	6.083	3.015	0.347	0.099	0.462	3.444	0.303	_
Solyc06g061280.3	0.084	-3.569	1.31e-12	down	8.639	9.324	9.441	1.083	0.227	1.129	9.135	0.813	RecName: Full=Tetraketide alpha-pyrone reductase 1; AltName: Full=Protein DIHYDROFLAVONOL 4-REDUCTASE-LIKE 1
Solyc10g086380.1	0.084	-3.565	1.34e-06	down	3.819	1.159	3.024	0.347	0.246	0.086	2.667	0.226	_
Solyc07g054470.1	0.088	-3.508	0.001932	down	26.142	19.771	19.054	0.231	0.177	8.377	21.656	2.928	_
Solyc07g008560.3	0.088	-3.499	2.19e-06	down	2.228	0.57	2.062	0.126	0.128	0.194	1.62	0.149	RecName: Full=Probable inactive purple acid phosphatase 27; Flags: Precursor
Solyc07g063210.3	0.089	-3.484	0.002146	down	1.138	1.331	1.211	0.105	0.138	0.107	1.227	0.11	RecName: Full=Expansin-A12; Short=AtEXPA12; AltName: Full=Alpha-expansin-12; Short=At-EXP12; Short=AtEx12; AltName: Full=Ath-ExpAlpha-1.24; AltName: Full=Expansin-
Solyc08g076720.3	0.092	-3.45	7.04e-26	down	6.209	3.413	5.739	0.526	0.522	0.387	5.12	0.478	RecName: Full=ABC transporter B family member 2; Short=ABC transporter ABCB.2; Short=AtABCB2; AltName: Full=Multidrug resistance protein 2; AltName: Full=P-glycopr
Solyc11g072600.2	0.092	-3.442	4.27e-13	down	3.577	2.408	3.41	0.305	0.355	0.215	3.132	0.292	_
Solyc01g010180.3	0.096	-3.375	0.0001842	down	1.623	4.544	3.256	0.473	0.079	0.43	3.141	0.327	_
Solyc09g083010.3	0.098	-3.344	9.9e-06	down	11.061	1.72	9.871	0.578	0.857	0.86	7.551	0.765	RecName: Full=Endonuclease III homolog 1, chloroplastic; Short=AtNTH1; AltName: Full=Bifunctional DNA N-glycoslyase/DNA-(apurinic or apyrimidinic site) lyase 1; Sho
Solyc01g099160.3	0.098	-3.344	4.39e-20	down	41.328	102.782	55.977	6.426	6.334	7.646	66.696	6.802	RecName: Full=Probable linoleate 9S-lipoxygenase 5; AltName: Full=Leaf lipoxygenase
Solyc01g109180.3	0.099	-3.343	1.07e-17	down	1.421	1.774	1.675	0.179	0.177	0.108	1.623	0.155	RecName: Full=Long chain acyl-CoA synthetase 2; AltName: Full=Protein Botrytis resistant 1; AltName: Full=Protein LATERAL ROOT DEVELOPMENT 2
Solyc10g081320.1	0.099	-3.342	0.0002192	down	3.916	1.267	3.093	0.578	0.118	0.161	2.759	0.286	_
Solyc05g055030.2	0.1	-3.328	6.65e-06	down	8.921	2.055	7.826	0.726	0.286	0.946	6.267	0.653	RecName: Full=Myb-related protein Myb4; AltName: Full=OsMyb4; AltName: Full=Transcription factor RLTR1
Solyc10g007600.3	0.101	-3.31	1.89e-08	down	5.167	1.675	3.857	0.41	0.355	0.344	3.566	0.37	RecName: Full=Peroxisomal (S)-2-hydroxy-acid oxidase GLO1; AltName: Full=Glycolate oxidase 1; Short=AtGLO1; Short=GOX 1; AltName: Full=Short chain alpha-hydroxy aci
Solyc01g058540.3	0.101	-3.31	0.0002166	down	6.338	0.453	6.211	0.368	0.355	0.613	4.334	0.445	RecName: Full=Probable WRKY transcription factor 23; AltName: Full=WRKY DNA-binding protein 23
Solyc02g091030.3	0.105	-3.249	0.0002491	down	1.736	0.199	1.297	0.106	0.137	0.108	1.077	0.117	_
Solyc04g074000.3	0.105	-3.247	5.98e-06	down	1.389	0.489	1.46	0.137	0.109	0.183	1.113	0.123	RecName: Full=Probable LRR receptor-like serine/threonine-protein kinase At4g08850; Flags: Precursor
Solyc05g006220.3	0.106	-3.236	0.001503	down	0.46	2.453	0.799	0.168	0.059	0.194	1.237	0.14	RecName: Full=IAA-amino acid hydrolase ILR1-like 2; Flags: Precursor
Solyc03g026070.3	0.107	-3.231	6.7e-07	down	0.767	1.394	0.997	0.114	0.109	0.215	1.053	0.119	RecName: Full=Homeobox-leucine zipper protein ANTHOCYANINLESS 2; AltName: Full=HD-ZIP protein ANL2; AltName: Full=Homeodomain protein AHDP; AltName: Full=Homeodoma
Solyc03g119370.2	0.108	-3.217	4.74e-27	down	44.679	26.65	42.232	3.597	3.674	5.678	37.854	4.316	RecName: Full=Transcription factor MYB108; AltName: Full=Myb-related protein 108; Short=AtMYB108; AltName: Full=Protein BOTRYTIS-SUSCEPTIBLE 1
Solyc02g089500.3	0.108	-3.208	0.01423	down	15.146	1.068	9.785	0.338	1.941	0.968	8.666	0.97	RecName: Full=Zinc finger protein CONSTANS-LIKE 1
Solyc05g007490.3	0.109	-3.2	6.27e-09	down	69.012	14.927	59.336	5.438	6.935	3.527	47.758	5.3	RecName: Full=Probable methyltransferase PMT2
Solyc02g092760.3	0.109	-3.199	2.01e-21	down	25.625	12.873	24.801	2.461	2.049	2.613	21.1	2.374	RecName: Full=Probable esterase KAI2; AltName: Full=Protein DWARF-14-like; Short=Protein D14-like; AltName: Full=Protein HYPOSENSITIVE TO LIGHT; AltName: Full=Prote
Solyc09g074780.3	0.11	-3.19	1.84e-05	down	2.026	0.643	2.225	0.179	0.118	0.269	1.631	0.189	RecName: Full=Zinc finger protein NUTCRACKER
Solyc01g108220.3	0.11	-3.18	0.0004869	down	7.597	0.987	6.555	1.031	0.355	0.57	5.046	0.652	_
Solyc02g079710.3	0.111	-3.167	3.11e-07	down	1.405	0.643	1.375	0.116	0.089	0.194	1.141	0.133	RecName: Full=Receptor-like serine/threonine-protein kinase SD1-8; AltName: Full=Arabidopsis thaliana receptor kinase 3; AltName: Full=S-domain-1 (SD1) receptor kin
Solyc01g056850.3	0.111	-3.166	5.02e-05	down	4.44	0.742	4.003	0.252	0.207	0.602	3.062	0.354	RecName: Full=CTP synthase 1; AltName: Full=CTP synthetase 1; AltName: Full=UTP--ammonia ligase 1
Solyc03g096050.3	0.112	-3.164	1.82e-09	down	1.502	1.72	1.735	0.252	0.148	0.172	1.652	0.191	RecName: Full=Flavonol synthase/flavanone 3-hydroxylase
Solyc02g064770.3	0.112	-3.158	4.63e-08	down	3.714	8.41	3.763	0.82	0.433	0.613	5.296	0.622	RecName: Full=Probable esterase KAI2; AltName: Full=Protein DWARF-14-like; Short=Protein D14-like; AltName: Full=Protein HYPOSENSITIVE TO LIGHT; AltName: Full=Prote
Solyc01g106460.3	0.113	-3.145	0.005358	down	0.791	3.15	1.667	0.284	0.116	0.303	1.869	0.234	RecName: Full=Transcription factor bHLH25; AltName: Full=Basic helix-loop-helix protein 25; Short=AtbHLH25; Short=bHLH 25; AltName: Full=Transcription factor EN 2
Solyc03g120810.3	0.114	-3.128	2.62e-05	down	5.046	0.715	4.003	0.421	0.443	0.269	3.255	0.378	RecName: Full=Kinesin-13A; Short=AtKinesin-13A
Solyc07g063770.3	0.114	-3.128	6.14e-05	down	1.348	0.353	1.246	0.112	0.128	0.14	0.982	0.117	RecName: Full=G-type lectin S-receptor-like serine/threonine-protein kinase At1g11410; Flags: Precursor
Solyc11g005190.2	0.117	-3.098	1.35e-09	down	3.625	3.558	3.952	0.568	0.394	0.398	3.712	0.453	_
Solyc04g005060.3	0.117	-3.093	1.96e-05	down	1.615	0.742	1.048	0.126	0.099	0.204	1.135	0.143	_
Solyc07g056040.3	0.118	-3.086	0.0008663	down	1.502	3.603	2.148	0.231	0.149	0.645	2.418	0.308	RecName: Full=CASP-like protein VIT_01s0010g01870
Solyc02g067340.3	0.118	-3.085	0.0009646	down	17.067	5.812	10.463	5.006	2.167	0.226	11.114	2.466	RecName: Full=Myb-related protein 306
Solyc07g018190.3	0.118	-3.078	2.91e-07	down	4.699	0.951	3.797	0.452	0.355	0.333	3.149	0.38	RecName: Full=Putative receptor-like protein kinase At3g47110; Flags: Precursor
Solyc06g065080.1	0.119	-3.065	0.002713	down	2.559	1.141	2.534	0.421	0.227	0.108	2.078	0.252	_
Solyc01g087810.2	0.12	-3.056	1.15e-06	down	1.09	2.263	1.349	0.221	0.276	0.075	1.567	0.191	RecName: Full=Subtilisin-like protease SDD1; AltName: Full=Cucumisin-like serine protease SDD1; AltName: Full=Protein STOMATAL DENSITY AND DISTRIBUTION 1; Flags: Pr
Solyc06g064900.3	0.121	-3.048	2.02e-07	down	2.898	1.258	1.77	0.179	0.256	0.323	1.975	0.253	_
Solyc02g079360.2	0.121	-3.048	1.15e-07	down	5.482	2.118	5.249	0.273	0.571	0.753	4.283	0.532	_
Solyc04g079730.1	0.121	-3.046	1.24e-70	down	39.939	45.072	42.266	5.48	5.714	4.646	42.426	5.28	RecName: Full=Allene oxide synthase, chloroplastic; AltName: Full=Cytochrome P450 74A; AltName: Full=Hydroperoxide dehydrase; Flags: Precursor
Solyc02g089493.1	0.125	-3	3.08e-05	down	20.361	3.069	17.491	1.599	1.359	2.323	13.64	1.76	RecName: Full=Zinc finger protein CONSTANS-LIKE 1
Solyc10g079790.1	0.125	-2.998	0.01221	down	1.381	3.92	6.4	1.515	1.153	3.301	3.9	1.99	_
Solyc07g045440.1	0.126	-2.986	5.08e-13	down	4.134	5.024	4.364	0.621	0.699	0.409	4.507	0.576	RecName: Full=Fasciclin-like arabinogalactan protein 2; Flags: Precursor
Solyc12g087980.2	0.126	-2.984	0.0127	down	0.452	2.526	0.954	0.153	0.179	0.398	1.311	0.177	_
Solyc03g006970.1	0.126	-2.983	7.59e-06	down	2.035	0.67	1.976	0.221	0.246	0.14	1.56	0.202	RecName: Full=Subtilisin-like protease; AltName: Full=Cucumisin-like serine protease; Flags: Precursor
Solyc01g005410.3	0.127	-2.972	0.0007846	down	2.761	1.666	2.002	0.337	0.266	0.247	2.143	0.283	RecName: Full=Probable peroxygenase 4; Short=AtPXG4; AltName: Full=Caleosin-4
Solyc12g094650.2	0.128	-2.966	1.57e-10	down	8.752	3.069	7.405	0.894	0.965	0.882	6.409	0.914	_
Solyc04g071650.3	0.129	-2.959	1.21e-09	down	4.166	1.702	3.514	0.305	0.611	0.301	3.127	0.406	RecName: Full=Cellulose synthase A catalytic subunit 2
Solyc02g084390.3	0.129	-2.949	1.16e-09	down	12.433	4.218	11.486	1.21	1.704	0.807	9.379	1.24	RecName: Full=Kinesin-like protein NACK1; Short=AtNACK1; AltName: Full=NPK1-activating kinesin-1; AltName: Full=Protein HINKEL
Solyc11g011180.2	0.13	-2.943	5.63e-14	down	7.218	2.987	5.756	0.642	0.729	0.764	5.32	0.712	_
Solyc02g086460.3	0.132	-2.916	0.005272	down	42.192	4.68	34.277	4.649	3.172	4.678	27.05	4.166	RecName: Full=Probable serine/threonine-protein kinase kinX
Solyc03g005770.3	0.133	-2.913	0.02931	down	0.355	0.869	0.954	0.103	0.138	0.108	0.726	0.11	RecName: Full=Chlorophyll a-b binding protein 3C, chloroplastic; AltName: Full=LHCII type I CAB-3C; Short=LHCP; Flags: Precursor
Solyc12g096920.1	0.133	-2.913	3.13e-05	down	1.066	0.398	0.919	0.095	0.118	0.108	0.794	0.107	_
Solyc03g082550.3	0.133	-2.912	0.001403	down	0.896	0.978	1.177	0.116	0.227	0.065	1.017	0.136	RecName: Full=Homeobox-leucine zipper protein ATHB-7; AltName: Full=HD-ZIP protein ATHB-7; AltName: Full=Homeodomain transcription factor ATHB-7
Solyc07g008440.3	0.133	-2.908	0.0002598	down	2.858	1.204	2.826	0.179	0.187	0.602	2.296	0.323	RecName: Full=Purine permease 3; Short=AtPUP3
Solyc09g011810.3	0.133	-2.906	0.02684	down	1.59	0.226	1.022	0.147	0.11	0.258	0.946	0.138	RecName: Full=Fructose-1,6-bisphosphatase, chloroplastic; Short=FBPase; AltName: Full=D-fructose-1,6-bisphosphate 1-phosphohydrolase; Flags: Precursor
Solyc04g015690.3	0.134	-2.898	3.53e-07	down	3.528	1.231	2.912	0.452	0.433	0.161	2.557	0.349	RecName: Full=Zinc-metallopeptidase, peroxisomal; AltName: Full=Peroxisomal M16 protease
Solyc11g006220.2	0.135	-2.889	3.31e-06	down	1.284	0.516	1.254	0.137	0.069	0.226	1.018	0.144	_
Solyc07g051930.2	0.136	-2.883	0.02455	down	0.307	1.386	1.779	0.159	0.117	0.324	1.362	0.201	RecName: Full=Mitogen-activated protein kinase kinase kinase A; AltName: Full=MAPK/ERK kinase 1; Short=MEK kinase 1; Short=MEKK 1; AltName: Full=MAPK/ERK kinase A;
Solyc02g086625.1	0.137	-2.868	0.001519	down	1.227	0.471	0.902	0.104	0.197	0.106	0.867	0.119	_
Solyc02g088980.2	0.137	-2.867	0.003143	down	13.733	7.142	17.791	0.505	0.128	0.237	12.889	0.29	_
Solyc03g123630.3	0.137	-2.866	4.3e-06	down	80.468	11.813	68.467	8.393	9.634	6.345	53.583	8.124	RecName: Full=Pectinesterase/pectinesterase inhibitor U1; Includes: RecName: Full=Pectinesterase inhibitor U1; AltName: Full=Pectin methylesterase inhibitor U1; Inc
Solyc03g095310.3	0.138	-2.857	3.07e-06	down	0.928	1.095	1.332	0.179	0.187	0.097	1.118	0.154	RecName: Full=Cytochrome P450 714A1; AltName: Full=EUI-like P450 A1
Solyc03g033820.1	0.141	-2.831	0.003055	down	1.437	0.1	1.048	0.126	0.217	0.097	0.862	0.147	RecName: Full=Probable mitochondrial chaperone BCS1-A; AltName: Full=BCS1-like protein 1
Solyc02g088983.1	0.141	-2.823	1.71e-05	down	15.735	0.896	7.809	0.305	1.054	0.957	8.147	0.772	_
Solyc05g051215.1	0.142	-2.812	0.03358	down	2.406	0.145	1.297	0.316	0.276	0.129	1.283	0.24	_
Solyc02g021430.1	0.144	-2.799	0.00654	down	1.566	0.941	1.271	0.174	0.164	0.086	1.259	0.175	_
Solyc03g083130.2	0.144	-2.798	0.006247	down	1.397	0.081	0.533	0.189	0.197	0.065	0.67	0.15	_
Solyc09g011560.2	0.144	-2.798	6.63e-10	down	28.879	89.094	44.568	7.131	7.27	9.894	54.18	8.098	RecName: Full=Probable glutathione S-transferase; AltName: Full=Auxin-induced protein PCNT103
Solyc09g008750.1	0.144	-2.794	0.04837	down	2.64	0.398	1.563	0.147	0.355	0.172	1.534	0.225	_
Solyc02g071970.1	0.144	-2.793	6.43e-09	down	29.226	80.395	37.026	9.119	7.566	5.431	48.882	7.372	RecName: Full=Cold and drought-regulated protein CORA
Solyc06g074390.3	0.145	-2.785	9.25e-09	down	1.469	1.82	1.692	0.316	0.148	0.29	1.66	0.251	RecName: Full=Fatty acyl-CoA reductase 3; AltName: Full=Protein ECERIFERUM 4
Solyc02g089010.2	0.146	-2.776	0.01028	down	15.711	1.304	12.422	1.104	1.369	1.506	9.812	1.326	RecName: Full=Chitin elicitor receptor kinase 1; Short=AtCERK1; AltName: Full=LysM domain receptor-like kinase 1; Short=LysM RLK1; Short=LysM-containing receptor-
Solyc02g069040.3	0.146	-2.776	0.003919	down	1.833	0.208	1.881	0.179	0.148	0.269	1.307	0.199	_
Solyc03g025380.3	0.146	-2.773	1.87e-06	down	3.948	10.256	5.189	1.241	1.084	0.591	6.464	0.972	RecName: Full=Peroxidase 52; Short=Atperox P52; AltName: Full=ATP49; Flags: Precursor
Solyc01g104413.1	0.147	-2.771	0.002237	down	1.599	0.109	1.039	0.126	0.099	0.183	0.916	0.136	_
Solyc03g044150.3	0.147	-2.766	2.84e-05	down	5.877	1.883	5.773	0.431	1.222	0.376	4.511	0.676	RecName: Full=Subtilisin-like protease; AltName: Full=Cucumisin-like serine protease; Flags: Precursor
Solyc10g005330.3	0.148	-2.752	8.57e-09	down	1.502	1.204	1.873	0.231	0.148	0.344	1.526	0.241	RecName: Full=Homeobox-leucine zipper protein ROC1; AltName: Full=GLABRA 2-like homeobox protein 1; AltName: Full=HD-ZIP protein ROC1; AltName: Full=Homeodomain tra
Solyc03g117840.3	0.149	-2.742	4.83e-31	down	55.457	41.442	55.221	8.193	8.965	6.27	50.707	7.809	_
Solyc04g007990.1	0.149	-2.742	0.0006111	down	161.203	144.124	118.07	26.715	9.812	41.629	141.132	26.052	_
Solyc01g102700.3	0.152	-2.718	1.54e-14	down	6.54	5.594	5.824	0.894	0.562	1.42	5.986	0.959	RecName: Full=Probable leucine-rich repeat receptor-like protein kinase At5g49770; Flags: Precursor
Solyc02g092517.1	0.153	-2.705	0.0002819	down	6.992	0.742	5.678	0.694	0.502	1	4.471	0.732	_
Solyc02g088954.1	0.154	-2.702	0.03478	down	8.162	0.29	4.252	0.442	0.227	1.495	4.235	0.721	_
Solyc01g111145.1	0.154	-2.699	0.02581	down	1.413	0.425	1.452	0.116	0.315	0.14	1.097	0.152	RecName: Full=Proline-rich protein 4; Short=AtPRP4; Flags: Precursor
Solyc10g054420.2	0.154	-2.698	0.004063	down	1.098	0.588	1.134	0.153	0.167	0.237	0.94	0.152	RecName: Full=PsbP-like protein 2, chloroplastic; AltName: Full=Photosynthetic NDH subunit of lumenal location 1; Flags: Precursor
Solyc07g006770.2	0.155	-2.692	1.76e-17	down	3.972	2.634	3.857	0.505	0.473	0.71	3.488	0.563	RecName: Full=Putative receptor-like protein kinase At3g47110; Flags: Precursor
Solyc01g068130.3	0.155	-2.691	1.64e-06	down	10.948	3.114	9.407	1.283	1.694	0.785	7.823	1.254	_
Solyc03g019690.1	0.156	-2.684	3.7e-07	down	42.822	12.583	38.237	5.585	5.664	3.861	31.214	5.037	RecName: Full=Serine protease inhibitor 5; AltName: Full=gCDI-B1; Flags: Precursor
Solyc04g078200.3	0.156	-2.682	0.04003	down	0.557	36.662	7.732	2.146	1.271	3.979	14.984	2.465	RecName: Full=Snakin-1; Flags: Precursor
Solyc07g054220.1	0.156	-2.68	6.57e-15	down	149.529	62.797	134.985	16.997	19.761	19.013	115.77	18.59	RecName: Full=Ethylene-responsive transcription factor ERF053
Solyc04g071150.3	0.159	-2.654	2.94e-06	down	0.92	0.398	0.747	0.105	0.069	0.172	0.688	0.115	RecName: Full=Abietadienol/abietadienal oxidase; Short=PtAO; AltName: Full=Cytochrome P450 720B1; AltName: Full=Cytochrome P450 CYPA
Solyc04g079820.3	0.159	-2.651	6.2e-11	down	8.752	4.816	8.625	1.578	1.005	1.086	7.398	1.223	RecName: Full=Type I inositol 1,4,5-trisphosphate 5-phosphatase 11; Short=At5PTase11
Solyc06g061080.3	0.159	-2.649	2.82e-06	down	1.574	0.561	1.349	0.168	0.227	0.172	1.161	0.189	RecName: Full=NAC domain-containing protein 78; Short=ANAC078
Solyc05g010775.1	0.165	-2.601	0.02361	down	1.825	0.217	1.864	0.316	0.148	0.215	1.302	0.226	_
Solyc02g089495.1	0.165	-2.6	0.01239	down	67.849	8.736	53.683	8.887	4.295	9.431	43.423	7.538	_
Solyc03g081210.1	0.165	-2.599	0.04606	down	1.776	0.272	1.787	0.242	0.345	0.159	1.278	0.196	RecName: Full=Protein TRANSPARENT TESTA GLABRA 1
Solyc06g007440.3	0.166	-2.594	1.47e-20	down	35.749	21.147	34.921	4.575	5.655	5.409	30.606	5.213	RecName: Full=CBL-interacting serine/threonine-protein kinase 11; AltName: Full=SNF1-related kinase 3.22; AltName: Full=SOS2-like protein kinase PKS5; AltName: Ful
Solyc07g032170.3	0.166	-2.591	0.001258	down	27.797	2.517	21.245	3.324	3.014	2.463	17.186	2.934	_
Solyc07g045460.3	0.167	-2.579	0.00109	down	1.276	1.358	0.945	0.252	0.315	0.054	1.193	0.207	RecName: Full=SNF1-related protein kinase regulatory subunit beta-2; Short=AKIN subunit beta-2; Short=AKINB2; Short=AKINbeta2
Solyc02g078600.3	0.169	-2.569	0.0001721	down	4.973	0.951	4.673	0.663	0.611	0.548	3.532	0.607	RecName: Full=Probable polyol transporter 4
Solyc04g077360.3	0.169	-2.565	2.06e-05	down	1.518	1.421	1.555	0.168	0.483	0.108	1.498	0.253	RecName: Full=G-type lectin S-receptor-like serine/threonine-protein kinase At1g61440; Flags: Precursor
Solyc05g005570.3	0.169	-2.563	2.71e-05	down	6.095	1.566	5.919	0.768	1.005	0.559	4.527	0.777	RecName: Full=Polygalacturonase-1 non-catalytic subunit beta; AltName: Full=AroGP1; AltName: Full=Polygalacturonase converter; Short=PG converter; Flags: Precursor
Solyc05g026223.1	0.169	-2.563	0.002615	down	16.752	1.15	15.068	1.588	1.862	1.592	10.99	1.681	_
Solyc04g080380.3	0.17	-2.56	0.0251	down	1.962	0.154	2.234	0.421	0.207	0.172	1.45	0.267	RecName: Full=Putative S-adenosyl-L-methionine-dependent methyltransferase MAB_3787
Solyc02g088940.3	0.171	-2.548	2.04e-05	down	35.975	5.993	28.89	4.218	3.625	4.753	23.619	4.199	RecName: Full=CTP synthase 2; AltName: Full=CTP synthetase 2; AltName: Full=UTP--ammonia ligase 2
Solyc10g081560.2	0.172	-2.536	0.001402	down	4.562	0.67	5.051	0.705	0.719	0.355	3.428	0.593	_
Solyc02g068825.1	0.173	-2.532	0.00465	down	70.675	8.582	50.599	8.635	7.457	9.184	43.285	8.425	_
Solyc06g069693.1	0.174	-2.522	0.01038	down	8.679	1.992	9.115	0.978	1.99	0.634	6.595	1.201	RecName: Full=Two-component response regulator-like APRR1; AltName: Full=ABI3-interacting protein 1; AltName: Full=Pseudo-response regulator 1; AltName: Full=Timin
Solyc11g005560.2	0.174	-2.521	0.000204	down	8.816	1.231	7.122	0.957	1.369	0.882	5.723	1.069	_
Solyc02g088513.1	0.175	-2.518	0.002996	down	5.7	0.326	3.866	0.358	1.005	0.527	3.297	0.63	RecName: Full=Probable mitochondrial saccharopine dehydrogenase-like oxidoreductase At5g39410; Short=SDH
Solyc03g113060.3	0.175	-2.518	3.81e-05	down	1.437	0.425	1.16	0.179	0.217	0.151	1.007	0.182	RecName: Full=ABC transporter A family member 7; Short=ABC transporter ABCA.7; Short=AtABCA7; AltName: Full=Probable ABC2 homolog 6
Solyc09g075300.3	0.175	-2.512	1.12e-05	down	5.982	2.118	6.58	0.915	0.719	1.022	4.893	0.885	RecName: Full=Bifunctional epoxide hydrolase 2; Includes: RecName: Full=Cytosolic epoxide hydrolase 2; Short=CEH; AltName: Full=Epoxide hydratase; AltName: Full=Sol
Solyc04g040160.3	0.176	-2.504	1.09e-08	down	1.477	1.385	1.46	0.252	0.236	0.312	1.441	0.267	RecName: Full=Protochlorophyllide-dependent translocon component 52, chloroplastic; AltName: Full=ACD1-like protein; AltName: Full=Protein TIC 55-IV; AltName: Full
Solyc06g071690.3	0.177	-2.502	6.42e-08	down	8.34	3.549	8.427	1.472	0.975	1.301	6.772	1.249	RecName: Full=Transcription factor MYB86; AltName: Full=Myb homolog 4; Short=AtMyb4; AltName: Full=Myb-related protein 86; Short=AtMYB86
Solyc11g011580.2	0.177	-2.5	0.002369	down	2.713	16.666	6.52	0.978	2.65	1.043	8.633	1.557	_
Solyc02g085745.1	0.177	-2.499	0.004326	down	2.81	0.453	2.337	0.368	0.433	0.215	1.867	0.339	RecName: Full=Rhomboid protease GluP; AltName: Full=Intramembrane serine protease
Solyc08g007845.1	0.179	-2.481	3.24e-08	down	7.767	17.453	9.467	2.608	1.389	2.473	11.562	2.157	RecName: Full=MATE efflux family protein LAL5; AltName: Full=Protein DTX18; AltName: Full=Protein LIKE ALF5
Solyc10g085240.1	0.18	-2.47	0.001902	down	6.499	1.43	5.558	0.568	0.404	1.549	4.496	0.84	_
Solyc02g091020.2	0.181	-2.468	4.49e-05	down	5.466	1.113	4.493	0.673	0.719	0.828	3.691	0.74	RecName: Full=Nuclear pore complex protein Nup98-Nup96; Contains: RecName: Full=Nuclear pore complex protein Nup98; AltName: Full=98 kDa nucleoporin; AltName: Ful
Solyc05g007830.3	0.181	-2.463	0.04687	down	2.188	0.199	2.517	0.389	0.118	0.43	1.635	0.312	RecName: Full=Expansin-A1; Short=AtEXPA1; AltName: Full=Alpha-expansin-1; Short=At-EXP1; Short=AtEx1; AltName: Full=Ath-ExpAlpha-1.2; Flags: Precursor
Solyc06g074900.2	0.181	-2.463	0.02409	down	0.977	1.258	0.928	0.21	0.167	0.237	1.054	0.205	_
Solyc10g018300.2	0.182	-2.458	1.36e-09	down	3.786	2.028	3.428	0.673	0.443	0.624	3.081	0.58	RecName: Full=Transketolase, chloroplastic; Short=TK; Flags: Precursor
Solyc07g056270.3	0.184	-2.444	5.04e-09	down	2.729	1.638	2.672	0.431	0.542	0.333	2.346	0.435	RecName: Full=Probable receptor-like protein kinase At2g42960
Solyc08g007080.3	0.184	-2.443	0.0003914	down	39.649	5.187	33.735	4.407	6.689	3.42	26.19	4.839	RecName: Full=Type I inositol 1,4,5-trisphosphate 5-phosphatase 2; Short=At5PTase2
Solyc04g054770.1	0.188	-2.415	0.001025	down	2.769	0.407	2.543	0.505	0.266	0.323	1.906	0.365	_
Solyc02g084315.1	0.188	-2.412	0.0008636	down	4.723	0.552	3.892	0.726	0.621	0.409	3.056	0.585	_
Solyc02g084570.3	0.189	-2.405	0.0005627	down	1.566	0.751	1.237	0.184	0.276	0.333	1.185	0.231	RecName: Full=Cytochrome P450 84A1; AltName: Full=Ferulate-5-hydroxylase; Short=F5H
Solyc10g005690.3	0.189	-2.4	0.001117	down	0.832	0.263	0.567	0.104	0.128	0.109	0.554	0.11	RecName: Full=Chloride channel protein CLC-f; Short=AtCLC-f; AltName: Full=CBS domain-containing protein CBSCLC1
Solyc01g100490.3	0.191	-2.39	0.03691	down	0.557	4.472	0.928	0.589	0.345	0.247	1.986	0.394	RecName: Full=Nicotianamine synthase; AltName: Full=Chloronerva; AltName: Full=S-adenosyl-L-methionine:S-adenosyl-L-methionine:S-adenosyl-methionine 3-amino-3-carbox
Solyc07g051860.1	0.191	-2.387	0.003449	down	2.204	3.793	1.967	1.083	0.227	0.355	2.655	0.555	RecName: Full=Mitogen-activated protein kinase kinase kinase ANP1; AltName: Full=Arabidopsis NPK1-related kinase 1
Solyc06g066020.3	0.191	-2.386	0.007559	down	1.227	0.724	1.108	0.126	0.256	0.215	1.02	0.199	RecName: Full=Auxin-responsive protein IAA29; AltName: Full=Indoleacetic acid-induced protein 29
Solyc01g105030.3	0.193	-2.376	5.98e-06	down	5.248	3.512	4.862	0.831	1.281	0.538	4.541	0.883	RecName: Full=Chlorophyll a-b binding protein CP24 10A, chloroplastic; Short=CAB-10A; Short=LHCP; Flags: Precursor
Solyc05g050770.3	0.193	-2.374	0.00533	down	0.509	0.788	0.576	0.105	0.079	0.194	0.624	0.126	RecName: Full=Serine carboxypeptidase-like 18; Flags: Precursor
Solyc09g083280.3	0.193	-2.374	0.0004637	down	103.986	15.453	101.73	17.154	9.999	18.776	73.723	15.31	RecName: Full=Auxin-induced protein IAA4
Solyc11g071620.3	0.194	-2.369	0.01423	down	5.49	0.634	2.723	0.494	1.123	0.129	2.949	0.582	_
Solyc03g115940.3	0.194	-2.365	4.63e-08	down	3.391	1.992	3.187	0.347	0.818	0.527	2.857	0.564	RecName: Full=Cyclic dof factor 2; AltName: Full=Dof zinc finger protein DOF5.2; Short=AtDOF5.2
Solyc04g072020.3	0.194	-2.365	2.32e-16	down	43.371	27.655	41.493	8.488	5.339	8.786	37.506	7.538	RecName: Full=Probable choline kinase 1; Short=AtCK1
Solyc05g051060.3	0.195	-2.362	1.36e-09	down	5.022	2.625	4.897	0.778	0.847	0.882	4.181	0.836	RecName: Full=Transcription repressor KAN1; AltName: Full=Protein KANADI 1
Solyc03g097820.2	0.195	-2.36	0.003363	down	12.256	1.077	9.364	1.262	1.438	1.721	7.566	1.474	RecName: Full=Transcription factor bHLH137; AltName: Full=Basic helix-loop-helix protein 137; Short=AtbHLH137; Short=bHLH 137; AltName: Full=Transcription factor E
Solyc06g068310.1	0.195	-2.356	0.03859	down	2.559	2.29	4.124	0.644	0.512	0.731	2.991	0.629	_
Solyc03g097420.3	0.196	-2.349	0.04968	down	0.759	0.344	0.739	0.103	0.138	0.151	0.614	0.124	RecName: Full=HVA22-like protein e; Short=AtHVA22e
Solyc04g010280.2	0.197	-2.347	0.01186	down	2.446	0.715	2.139	0.442	0.424	0.194	1.767	0.353	_
Solyc01g096820.3	0.198	-2.34	0.001363	down	0.525	1.231	0.704	0.263	0.069	0.172	0.82	0.168	RecName: Full=Calcium and calcium/calmodulin-dependent serine/threonine-protein kinase; Short=LjCCaMK
Solyc05g050530.3	0.198	-2.337	0.003046	down	1.074	0.281	0.704	0.126	0.158	0.14	0.686	0.141	RecName: Full=Pyridoxine/pyridoxamine 5'-phosphate oxidase 2; Short=AtPPOX1
Solyc02g083120.2	0.199	-2.331	0.0009391	down	2.462	1.104	2.191	0.557	0.217	0.43	1.919	0.401	_
Solyc10g051130.2	0.2	-2.322	0.002409	down	0.783	0.507	0.653	0.221	0.089	0.097	0.648	0.136	RecName: Full=Protein TRANSPARENT TESTA 12; AltName: Full=MATE efflux family protein TT12; AltName: Full=Protein DTX41
Solyc07g066150.1	0.202	-2.307	0.006395	down	7.056	3.449	5.764	1.231	0.965	1.355	5.423	1.184	RecName: Full=Photosystem I reaction center subunit V, chloroplastic; AltName: Full=PSI-G; AltName: Full=Photosystem I 9 kDa protein; Flags: Precursor
Solyc03g114960.3	0.202	-2.306	1.37e-08	down	7.565	4.3	7.422	1.315	1.813	0.85	6.429	1.326	RecName: Full=ABC transporter B family member 25; Short=ABC transporter ABCB.25; Short=OsABCB25; AltName: Full=Protein ALS1 homolog
Solyc11g011590.2	0.202	-2.305	0.001598	down	3.69	23.853	6.898	2.43	2.335	0.882	11.48	1.882	_
Solyc02g089515.1	0.203	-2.304	0.003772	down	20.757	2.209	18.41	2.798	6.157	2.43	13.792	3.795	_
Solyc01g091630.3	0.203	-2.304	1.36e-25	down	22.872	28.072	24.543	4.912	6.384	4.388	25.162	5.228	RecName: Full=Homeobox-leucine zipper protein HDG1; AltName: Full=HD-ZIP protein HDG1; AltName: Full=Homeodomain GLABRA 2-like protein 1; AltName: Full=Homeodomain
Solyc04g079420.3	0.203	-2.303	4.46e-08	down	33.247	11.786	30.205	5.354	6.108	4.119	25.079	5.194	RecName: Full=Probable disease resistance protein At4g33300
Solyc12g098960.2	0.203	-2.303	0.0006903	down	2.002	0.579	1.881	0.263	0.246	0.43	1.487	0.313	_
Solyc01g106200.2	0.203	-2.3	0.005441	down	0.961	0.172	0.704	0.095	0.177	0.108	0.612	0.127	RecName: Full=Oligopeptide transporter 4; Short=AtOPT4
Solyc11g071610.2	0.204	-2.293	1.54e-05	down	44.808	16.303	50.041	9.182	12.678	5.614	37.051	9.158	_
Solyc11g012860.2	0.205	-2.287	0.0003732	down	1.058	0.625	0.765	0.105	0.256	0.151	0.816	0.171	_
Solyc02g071820.3	0.205	-2.286	1.85e-07	down	3.924	1.847	3.368	0.61	0.443	0.882	3.046	0.645	RecName: Full=Probable LRR receptor-like serine/threonine-protein kinase At1g07650; Flags: Precursor
Solyc05g052240.3	0.206	-2.279	0.0001817	down	2.89	5.676	3.514	0.768	1.271	0.473	4.027	0.837	RecName: Full=Probable chalcone--flavonone isomerase 3; Short=Chalcone isomerase 3; AltName: Full=Chalcone isomerase-like 1
Solyc01g109010.3	0.206	-2.279	0.0001704	down	11.246	2.164	9.226	1.494	1.754	1.721	7.545	1.656	_
Solyc03g120475.1	0.206	-2.277	2.29e-11	down	61.197	29.375	60.504	10.623	11.871	9.636	50.359	10.71	RecName: Full=Aquaporin TIP2-1; AltName: Full=Delta-tonoplast intrinsic protein; Short=Delta-TIP; AltName: Full=Tonoplast intrinsic protein 2-1; Short=AtTIP2;1; Co
Solyc01g110688.1	0.207	-2.275	8.84e-05	down	5.643	1.412	5.343	0.926	1.015	0.796	4.133	0.912	_
Solyc03g093850.2	0.207	-2.275	0.007076	down	1.575	0.462	1.29	0.222	0.354	0.129	1.11	0.234	RecName: Full=ATP-dependent DNA helicase PcrA
Solyc02g083880.3	0.207	-2.27	1.6e-07	down	18.73	16.403	22.465	3.902	5.743	2.699	19.199	4.115	RecName: Full=Snakin-2; Flags: Precursor
Solyc02g071640.2	0.209	-2.26	0.003052	down	1.51	0.435	1.168	0.273	0.286	0.108	1.038	0.222	RecName: Full=GDSL esterase/lipase At1g29670; AltName: Full=Extracellular lipase At1g29670; Flags: Precursor
Solyc04g016330.3	0.21	-2.252	0.0001194	down	0.678	0.625	0.911	0.147	0.197	0.118	0.738	0.154	RecName: Full=Probable glycerol-3-phosphate dehydrogenase
Solyc08g015694.1	0.21	-2.25	0.02172	down	0.686	0.253	0.524	0.113	0.118	0.151	0.488	0.111	RecName: Full=Retrovirus-related Pol polyprotein from transposon TNT 1-94; Includes: RecName: Full=Protease; Includes: RecName: Full=Reverse transcriptase; Includes:
Solyc07g032180.3	0.211	-2.243	0.0461	down	27.813	3.286	24.904	6.321	6.009	8.248	18.668	6.859	_
Solyc02g078750.3	0.213	-2.233	0.0006809	down	1.865	0.444	1.701	0.252	0.227	0.398	1.337	0.292	RecName: Full=G-type lectin S-receptor-like serine/threonine-protein kinase At4g03230; Flags: Precursor
Solyc04g078890.3	0.213	-2.231	0.000263	down	6.483	9.695	9.853	2.924	2.256	0.495	8.677	1.892	_
Solyc01g105495.1	0.214	-2.225	0.04897	down	1.34	0.127	1.117	0.163	0.355	0.14	0.861	0.186	_
Solyc03g117570.3	0.215	-2.215	0.0003857	down	0.759	0.226	0.687	0.105	0.167	0.118	0.557	0.13	RecName: Full=Pentatricopeptide repeat-containing protein At1g80880, mitochondrial; Flags: Precursor
Solyc11g071810.2	0.216	-2.214	0.02759	down	0.694	2.281	1.005	0.452	0.099	0.355	1.327	0.302	_
Solyc01g007830.2	0.216	-2.212	0.04831	down	0.856	0.091	0.704	0.111	0.207	0.106	0.55	0.122	_
Solyc08g081680.2	0.217	-2.207	4.43e-13	down	22.606	13.696	20.334	3.839	4.147	4.743	18.879	4.243	RecName: Full=Protein LURP-one-related 17
Solyc06g069690.3	0.217	-2.206	0.0001601	down	18.65	9.052	18.367	3.692	4.581	2.194	15.356	3.489	RecName: Full=Two-component response regulator-like APRR1; AltName: Full=ABI3-interacting protein 1; AltName: Full=Pseudo-response regulator 1; AltName: Full=Timin
Solyc06g074470.3	0.217	-2.204	0.001699	down	0.888	0.263	0.722	0.095	0.079	0.237	0.624	0.137	_
Solyc02g063250.3	0.218	-2.198	6.56e-09	down	50.088	22.169	45.548	8.456	11.132	6.893	39.268	8.827	RecName: Full=Peptide methionine sulfoxide reductase MsrA; Short=Protein-methionine-S-oxide reductase; AltName: Full=Peptide-methionine (S)-S-oxide reductase; Short
Solyc08g078850.3	0.218	-2.195	2.29e-09	down	6.435	10.075	6.692	1.693	1.941	1.581	7.734	1.738	RecName: Full=L-lactate dehydrogenase B; Short=LDH-B, partial
Solyc03g116740.3	0.219	-2.19	2.1e-13	down	16.446	17.607	17.731	4.417	2.345	4.56	17.261	3.774	RecName: Full=Phosphatidylcholine:diacylglycerol cholinephosphotransferase 1; Short=AtPDCT1; AltName: Full=Protein REDUCED OLEATE DESATURATION 1
Solyc06g066010.3	0.22	-2.185	1.86e-05	down	4.997	2.616	5.386	1.399	1.231	0.591	4.333	1.074	_
Solyc01g068490.3	0.22	-2.183	3.22e-05	down	6.523	1.801	6.306	1.104	1.084	1.108	4.877	1.099	_
Solyc04g081870.3	0.221	-2.178	4.05e-05	down	6.854	3.648	6.744	1.388	0.571	2	5.749	1.32	RecName: Full=Expansin-A1; AltName: Full=Alpha-expansin-1; AltName: Full=OsEXP1; AltName: Full=OsEXPA1; AltName: Full=OsaEXPa1.16; AltName: Full=RiExA; Flags: Prec
Solyc10g006150.3	0.221	-2.177	4.38e-05	down	27.878	5.522	24.286	2.682	3.635	1.151	19.229	2.489	_
Solyc02g078210.3	0.221	-2.176	4.66e-08	down	5.555	2.408	4.441	0.926	1.143	0.731	4.135	0.933	RecName: Full=Probable ubiquitin-conjugating enzyme E2 24; AltName: Full=AtPHO2; AltName: Full=Ubiquitin carrier protein 24; AltName: Full=Ubiquitin-protein ligase
Solyc09g014740.3	0.222	-2.17	0.02484	down	0.283	0.742	0.301	0.114	0.103	0.151	0.442	0.106	RecName: Full=Wall-associated receptor kinase 1; Flags: Precursor
Solyc03g120580.3	0.223	-2.168	4.03e-05	down	3.1	1.014	2.818	0.557	0.532	0.484	2.311	0.524	_
Solyc01g095720.3	0.223	-2.163	0.00802	down	0.412	1.014	0.455	0.168	0.149	0.126	0.627	0.148	_
Solyc02g088180.3	0.223	-2.163	2.03e-06	down	3.318	1.611	2.964	0.515	0.453	0.86	2.631	0.609	RecName: Full=NAC domain-containing protein 100; Short=ANAC100; Short=AtNAC5
Solyc01g108977.1	0.224	-2.161	0.03149	down	2.955	0.878	2.268	0.153	0.69	0.634	2.034	0.459	_
Solyc03g120110.3	0.224	-2.16	0.005007	down	2.559	1.313	2.397	0.442	0.108	0.914	2.09	0.488	RecName: Full=Cysteine-rich receptor-like protein kinase 10; Short=Cysteine-rich RLK10; AltName: Full=Receptor-like protein kinase 4; Flags: Precursor
Solyc02g079220.3	0.224	-2.156	4.62e-13	down	8.259	5.857	7.946	1.599	2.098	1.355	7.354	1.684	RecName: Full=Sugar carrier protein C
Solyc06g083170.3	0.225	-2.154	0.009504	down	1.098	0.344	1.16	0.263	0.158	0.183	0.867	0.201	RecName: Full=Transcription factor bHLH78; AltName: Full=Basic helix-loop-helix protein 78; Short=AtbHLH78; Short=bHLH 78; AltName: Full=Transcription factor EN 86
Solyc06g083130.3	0.225	-2.149	0.02885	down	8.461	1.62	8.342	1.336	1.054	2.076	6.141	1.489	RecName: Full=dCTP pyrophosphatase 1; AltName: Full=Deoxycytidine-triphosphatase 1; Short=dCTPase 1; AltName: Full=RS21-C6; AltName: Full=XTP3-transactivated gene
Solyc12g089020.2	0.226	-2.148	0.0002805	down	3.988	1.276	3.591	0.6	0.65	0.807	2.952	0.686	_
Solyc04g076860.3	0.226	-2.147	3.16e-07	down	1.461	1.032	1.417	0.358	0.315	0.237	1.303	0.303	_
Solyc04g008970.3	0.228	-2.131	0.0003061	down	0.832	2.317	1.4	0.221	0.424	0.43	1.516	0.358	RecName: Full=Putative GEM-like protein 8
Solyc02g080160.3	0.229	-2.127	0.03502	down	0.84	0.435	0.584	0.142	0.128	0.28	0.62	0.15	RecName: Full=Probable xyloglucan endotransglucosylase/hydrolase protein 8; Short=At-XTH8; Short=XTH-8; Flags: Precursor
Solyc03g119060.3	0.229	-2.126	1.59e-17	down	15.679	9.759	15.18	3.092	3.428	2.785	13.539	3.102	RecName: Full=Alpha-dioxygenase 2; Short=Alpha DOX2; AltName: Full=Fatty acid dioxygenase AlphaDOX2; Flags: Precursor
Solyc02g071685.1	0.229	-2.125	0.03563	down	1.146	0.172	1.194	0.147	0.305	0.129	0.837	0.194	_
Solyc08g082210.3	0.23	-2.123	1.42e-07	down	17.544	22.622	24.672	5.459	2.936	7.27	21.613	5.222	RecName: Full=Ethylene-responsive transcription factor ERF061
Solyc02g079510.3	0.23	-2.122	1.21e-06	down	217.459	71.207	200.884	37.485	45.709	32.122	163.183	38.439	RecName: Full=Suberization-associated anionic peroxidase 2; AltName: Full=TMP2; Flags: Precursor
Solyc12g010740.2	0.23	-2.12	0.001013	down	8.953	5.866	6.417	0.873	3.133	0.946	7.079	1.651	_
Solyc06g053930.3	0.23	-2.118	2.74e-08	down	60.583	28.072	60.186	13.242	11.496	11.141	49.614	11.96	RecName: Full=Calmodulin-like protein 8; Short=AtCaM-8
Solyc02g082613.1	0.231	-2.117	0.001813	down	8.065	1.838	7.328	2.703	1.458	2.054	5.744	2.072	_
Solyc09g083360.3	0.231	-2.117	0.0002628	down	0.638	1.476	1.1	0.252	0.236	0.258	1.071	0.249	RecName: Full=Transcription factor bHLH92; AltName: Full=Basic helix-loop-helix protein 92; Short=AtbHLH92; Short=bHLH 92; AltName: Full=Transcription factor EN 22
Solyc04g005540.3	0.233	-2.104	4.83e-05	down	2.915	0.969	2.466	0.505	0.621	0.387	2.117	0.504	RecName: Full=Probable disease resistance protein At4g27220
Solyc09g011170.3	0.233	-2.104	1.15e-05	down	2.955	0.905	2.594	0.515	0.483	0.548	2.151	0.515	RecName: Full=Transcription factor EMB1444; AltName: Full=Basic helix-loop-helix protein EMB1444; AltName: Full=LONESOME HIGHWAY-like protein 1; AltName: Full=Pro
Solyc02g091930.3	0.233	-2.103	3.38e-14	down	17.39	25.193	19.698	4.207	6.029	4.667	20.76	4.968	RecName: Full=Homeobox-leucine zipper protein HAT9; AltName: Full=Homeodomain-leucine zipper protein HAT9; Short=HD-ZIP protein 9
Solyc12g008990.2	0.234	-2.096	0.001138	down	2.64	0.634	2.148	0.358	0.453	0.495	1.807	0.435	_
Solyc12g056650.2	0.234	-2.096	4.64e-06	down	12.256	4.725	11.426	2.104	3.261	1.699	9.469	2.355	_
Solyc01g108970.3	0.234	-2.095	3.7e-05	down	4.521	1.349	4.355	0.947	0.66	0.828	3.408	0.812	_
Solyc07g053970.3	0.235	-2.092	0.00199	down	3.496	0.941	3.144	0.6	0.916	0.29	2.527	0.602	RecName: Full=Two pore calcium channel protein 1B; AltName: Full=Voltage-dependent calcium channel protein TPC1B; Short=NtTPC1B
Solyc03g119490.3	0.235	-2.088	0.001229	down	2.963	1.104	2.053	0.505	0.601	1.269	2.04	0.792	RecName: Full=Mitogen-activated protein kinase kinase 6; Short=AtMKK6; Short=MAP kinase kinase 6; AltName: Full=Protein Arabidopsis NQK1 homolog
Solyc04g081910.3	0.235	-2.088	1.23e-08	down	15.194	6.979	15.317	3.124	2.581	3.366	12.497	3.024	RecName: Full=Calcium-dependent protein kinase 29
Solyc01g097650.3	0.236	-2.083	4.07e-08	down	3.811	2.68	4.613	1.031	0.975	0.667	3.701	0.891	_
Solyc12g088670.2	0.236	-2.082	1.16e-07	down	35.346	12.999	31.614	6.374	6.856	6.098	26.653	6.443	_
Solyc04g074700.3	0.237	-2.08	2.04e-07	down	6.79	3.494	6.976	1.494	1.497	1.194	5.753	1.395	RecName: Full=Homeobox-leucine zipper protein ATHB-6; AltName: Full=HD-ZIP protein ATHB-6; AltName: Full=Homeodomain transcription factor ATHB-6
Solyc08g013670.3	0.237	-2.079	0.004532	down	4.562	4.418	2.981	0.778	0.384	1.86	3.987	1.007	RecName: Full=Photosystem I reaction center subunit N, chloroplastic; Short=PSI-N; Flags: Precursor
Solyc01g094085.1	0.237	-2.076	0.04184	down	0.928	1.113	0.679	0.126	0.099	0.505	0.907	0.243	_
Solyc08g065820.2	0.238	-2.073	0.002328	down	2.584	0.48	2.319	0.547	0.345	0.495	1.794	0.462	RecName: Full=Lysine-specific demethylase 3B; AltName: Full=JmjC domain-containing histone demethylation protein 2B; AltName: Full=Jumonji domain-containing prote
Solyc11g065625.1	0.238	-2.07	0.01374	down	1.114	0.308	1.039	0.316	0.167	0.118	0.82	0.2	_
Solyc04g064760.3	0.238	-2.068	0.0332	down	0.638	0.67	1.031	0.368	0.12	0.194	0.78	0.194	RecName: Full=Serine carboxypeptidase-like 42; Flags: Precursor
Solyc01g104490.3	0.238	-2.068	0.007587	down	3.31	1.09	2.49	0.74	0.59	0.32	2.3	0.55	RecName: Full=Separase; AltName: Full=Protein EXTRA SPINDLE POLES; Short=AtESP; AltName: Full=Protein RADIALLY SWOLLEN 4
Solyc03g114160.1	0.239	-2.067	1.14e-05	down	13.055	7.287	12.912	2.703	1.369	4.14	11.085	2.737	RecName: Full=U-box domain-containing protein 19; AltName: Full=Plant U-box protein 19
Solyc04g011767.1	0.239	-2.066	0.04831	down	3.673	1.666	5.713	1.472	1.153	0.387	3.684	1.004	_
Solyc12g098490.2	0.239	-2.065	0.01287	down	0.597	0.425	0.49	0.126	0.099	0.151	0.504	0.125	_
Solyc03g112950.3	0.239	-2.062	0.0009912	down	3.488	0.625	2.955	0.589	0.68	0.495	2.356	0.588	RecName: Full=Serine/threonine-protein kinase ATM; AltName: Full=Ataxia telangiectasia mutated homolog; Short=AtATM
Solyc04g055000.3	0.24	-2.057	0.01206	down	4.109	0.425	3.136	0.736	0.473	0.688	2.557	0.632	RecName: Full=TPR repeat-containing thioredoxin TTL4; AltName: Full=Tetratricopeptide repeat thioredoxin-like 4
Solyc04g057830.1	0.241	-2.055	2.2e-12	down	17.382	17.725	18.092	4.964	4.719	3.581	17.733	4.421	_
Solyc00g215560.2	0.241	-2.054	0.01365	down	2.906	0.579	2.844	0.557	0.542	0.441	2.11	0.513	_
Solyc07g018400.3	0.242	-2.047	4.58e-05	down	4.214	6.002	2.809	4.765	2.374	4.646	4.342	3.928	_
Solyc03g111793.1	0.243	-2.04	0.003178	down	3.544	0.815	2.895	0.421	0.739	0.645	2.418	0.602	RecName: Full=Leucine-rich repeat receptor-like serine/threonine/tyrosine-protein kinase SOBIR1; AltName: Full=Protein EVERSHED; AltName: Full=Protein SUPPRESSOR O
Solyc06g072460.1	0.244	-2.036	0.0008469	down	14.177	3.494	11.005	2.377	1.704	3.183	9.559	2.421	_
Solyc04g081670.3	0.244	-2.035	0.00245	down	1.938	0.308	1.4	0.337	0.286	0.28	1.215	0.301	RecName: Full=Vacuolar-processing enzyme alpha-isozyme; AltName: Full=Alpha-VPE; Flags: Precursor
Solyc05g053330.3	0.244	-2.034	0.01341	down	0.735	1.43	1.228	0.242	0.384	0.204	1.131	0.277	RecName: Full=Transcription factor MYB108; AltName: Full=Myb-related protein 108; Short=AtMYB108; AltName: Full=Protein BOTRYTIS-SUSCEPTIBLE 1
Solyc03g078580.3	0.244	-2.033	0.0009602	down	50.064	8.555	39.448	6.079	10.541	9.302	32.689	8.641	_
Solyc03g007290.3	0.244	-2.033	0.0004269	down	1.372	2.752	1.83	0.421	0.63	0.43	1.985	0.494	RecName: Full=Trehalose-phosphate phosphatase B; Short=AtTPPB; AltName: Full=Trehalose 6-phosphate phosphatase
Solyc01g098520.3	0.245	-2.029	4.83e-05	down	10.043	2.589	8.857	1.904	1.694	1.957	7.163	1.852	_
Solyc04g080790.3	0.245	-2.029	0.0008237	down	3.916	1.113	3.23	0.915	0.611	0.516	2.753	0.681	RecName: Full=BEL1-like homeodomain protein 3; Short=BEL1-like protein 3
Solyc01g100630.2	0.246	-2.025	0.0004371	down	21.153	3.974	16.451	3.513	2.827	3.904	13.859	3.415	RecName: Full=Catalase isozyme 2
Solyc02g089260.3	0.246	-2.023	0.00257	down	3.31	0.878	1.718	0.252	0.759	0.484	1.969	0.498	RecName: Full=Auxin transport protein BIG; AltName: Full=Protein ATTENUATED SHADE AVOIDANCE 1; AltName: Full=Protein CORYMBOSA1; AltName: Full=Protein DARK OVER-EXP
Solyc06g051630.4	0.246	-2.022	0.0009265	down	1.332	1.521	1.546	0.242	0.63	0.204	1.466	0.359	RecName: Full=Phosphoinositide phospholipase C 6; AltName: Full=Phosphoinositide phospholipase PLC6; Short=AtPLC6; Short=AtPLC8; Short=PI-PLC6
Solyc04g071085.1	0.247	-2.019	0.04954	down	2663.6	258.62	2261.32	391.796	572.688	327.265	1727.85	430.583	RecName: Full=Extensin; Flags: Precursor
Solyc05g006490.3	0.249	-2.007	1.71e-08	down	2.366	1.883	2.113	0.526	0.404	0.753	2.121	0.561	_
Solyc08g074865.1	0.249	-2.005	0.003346	down	1.389	0.932	1.237	0.137	0.542	0.204	1.186	0.294	_
Solyc05g011960.3	0.25	-2.002	0.0003895	down	62.416	12.646	50.573	11.738	10.6	10.829	41.878	11.056	_
Solyc07g054500.3	0.25	-1.998	0.003325	down	2.826	0.788	2.319	0.337	0.808	0.333	1.978	0.493	RecName: Full=Protein STRUBBELIG-RECEPTOR FAMILY 3; AltName: Full=Leucine-rich repeat receptor kinase-like protein SRF3; Flags: Precursor
Solyc08g080650.3	0.25	-1.998	5.91e-10	down	759.294	358.369	726.649	159.985	140.33	178.688	614.771	159.668	RecName: Full=Osmotin-like protein OSML13; AltName: Full=PA13; Flags: Precursor
Solyc06g068990.4	0.251	-1.997	0.0001321	down	1.615	0.932	1.417	0.358	0.424	0.226	1.321	0.336	RecName: Full=Mitogen-activated protein kinase 9; Short=AtMPK9; Short=MAP kinase 9
Solyc11g012190.2	0.251	-1.995	0.008833	down	0.549	1.014	1.014	0.221	0.296	0.129	0.859	0.215	_
Solyc09g083060.3	0.251	-1.994	0.01217	down	4.562	1.231	4.02	0.978	0.227	1.473	3.271	0.893	RecName: Full=U-box domain-containing protein 15; AltName: Full=Plant U-box protein 15
Solyc06g072740.1	0.251	-1.993	9.51e-14	down	27.022	18.838	27.945	6.174	5.507	7.571	24.602	6.417	RecName: Full=Inositol-tetrakisphosphate 1-kinase 1; AltName: Full=Inositol 1,3,4-trisphosphate 5/6-kinase 1; Short=AtItpk-1; Short=Inositol-triphosphate 5/6-kinas
Solyc01g109700.3	0.252	-1.991	0.03886	down	0.63	0.29	0.713	0.095	0.079	0.258	0.544	0.144	RecName: Full=Transcription factor bHLH63; AltName: Full=Basic helix-loop-helix protein 63; Short=AtbHLH63; Short=bHLH 63; AltName: Full=Protein CRYPTOCHROME INTER
Solyc04g039960.3	0.252	-1.989	0.0001554	down	2.083	0.697	1.804	0.379	0.355	0.441	1.528	0.392	_
Solyc08g081540.3	0.252	-1.987	1.33e-08	down	2.664	3.775	3.788	0.726	0.965	0.957	3.409	0.883	RecName: Full=1-aminocyclopropane-1-carboxylate synthase; Short=ACC synthase; AltName: Full=S-adenosyl-L-methionine methylthioadenosine-lyase
Solyc05g050340.3	0.252	-1.986	0.0005994	down	2.511	1.249	2.474	0.379	0.739	0.495	2.078	0.538	RecName: Full=Probable WRKY transcription factor 41; AltName: Full=WRKY DNA-binding protein 41
Solyc02g088100.3	0.253	-1.985	4.94e-07	down	19.74	7.821	17.001	3.597	3.803	4.173	14.854	3.858	RecName: Full=Expansin-A5; Short=AtEXPA5; AltName: Full=Alpha-expansin-5; Short=At-EXP5; Short=AtEx5; AltName: Full=Ath-ExpAlpha-1.4; Flags: Precursor
Solyc01g005920.2	0.253	-1.985	5.88e-07	down	3.003	2.272	2.886	0.547	0.896	0.656	2.72	0.7	RecName: Full=Probable polyamine transporter At3g13620
Solyc12g098580.1	0.253	-1.981	0.0006562	down	17.229	4.997	16.03	2.871	2.167	4.958	12.752	3.332	_
Solyc05g005330.3	0.254	-1.977	5.06e-05	down	0.363	0.299	0.455	0.095	0.079	0.129	0.372	0.101	RecName: Full=Putative late blight resistance protein homolog R1B-16
Solyc12g010670.1	0.254	-1.977	1.16e-06	down	68.011	33.865	66.956	16.492	18.372	9.56	56.277	14.808	_
Solyc06g067980.3	0.255	-1.974	5.65e-08	down	205.099	143.798	203.882	52.788	28.283	67.578	184.26	49.55	_
Solyc02g092620.3	0.255	-1.972	0.0017	down	36.21	6.798	29.354	6.311	6.748	6.581	24.121	6.547	RecName: Full=BTB/POZ domain-containing protein At5g67385
Solyc11g017010.2	0.255	-1.971	9.26e-09	down	375.287	183.095	358.144	76.148	100.344	63.104	305.509	79.865	_
Solyc07g007020.3	0.255	-1.971	0.02998	down	0.638	0.154	0.61	0.147	0.158	0.065	0.467	0.123	RecName: Full=Putative wall-associated receptor kinase-like 11; Flags: Precursor
Solyc01g067165.1	0.256	-1.966	0.0234	down	0.509	0.208	0.481	0.095	0.107	0.102	0.399	0.101	RecName: Full=Disease resistance protein RFL1; AltName: Full=RPS5-like protein 1; AltName: Full=pNd13/pNd14
Solyc11g065340.2	0.256	-1.964	0.01381	down	0.379	0.253	0.541	0.158	0.089	0.065	0.391	0.104	_
Solyc07g062480.1	0.256	-1.964	0.0001333	down	3.924	3.856	4.751	1.536	1.212	0.538	4.177	1.095	RecName: Full=Epidermis-specific secreted glycoprotein EP1; AltName: Full=52/54 kDa medium protein; Flags: Precursor
Solyc09g074110.3	0.256	-1.963	0.009551	down	2.761	1.792	1.486	0.379	0.847	0.344	2.013	0.523	_
Solyc05g006630.3	0.257	-1.961	1.16e-05	down	2.333	0.978	2.294	0.578	0.414	0.495	1.868	0.496	RecName: Full=TMV resistance protein N
Solyc03g034375.1	0.258	-1.955	4.63e-08	down	1341.2	719.933	1372.44	297.441	292.294	402.016	1144.52	330.584	RecName: Full=Probable non-specific lipid-transfer protein AKCS9; Short=LTP; Flags: Precursor
Solyc02g067275.1	0.258	-1.955	0.002378	down	5.958	1.394	5.971	1.83	1.468	1.645	4.441	1.648	_
Solyc01g010020.3	0.258	-1.952	0.000231	down	7.395	10.881	10.566	1.935	2.67	3.215	9.614	2.607	RecName: Full=Probable calcium-binding protein CML16; AltName: Full=Calmodulin-like protein 16
Solyc08g066370.2	0.26	-1.945	0.03797	down	1.146	0.362	0.85	0.095	0.128	0.312	0.786	0.178	RecName: Full=Serine/threonine-protein phosphatase 7 long form homolog
Solyc12g006225.1	0.26	-1.945	0.00012	down	7.533	2.227	6.082	1.441	1.261	1.29	5.281	1.331	_
Solyc06g008300.3	0.26	-1.944	0.0001753	down	18.359	6.943	18.659	4.438	3.99	3.742	14.654	4.057	RecName: Full=Probable leucine-rich repeat receptor-like protein kinase At1g35710; Flags: Precursor
Solyc04g079470.3	0.26	-1.944	1.02e-12	down	18.868	11.216	17.173	4.123	3.99	4.549	15.752	4.221	RecName: Full=Serpin-ZX; AltName: Full=ArathZx; AltName: Full=AtSerpin1; AltName: Full=Serpin-1
Solyc09g018170.3	0.26	-1.943	0.0008373	down	1.381	0.661	1.409	0.273	0.424	0.204	1.15	0.3	RecName: Full=Probable serine/threonine-protein kinase WNK5; Short=AtWNK5; AltName: Full=Protein kinase with no lysine 5
Solyc06g011350.3	0.26	-1.941	2.07e-09	down	68.891	32.417	66.182	15.524	14.53	14.83	55.83	14.961	RecName: Full=Probable aquaporin PIP2-1; AltName: Full=OsPIP2;1; AltName: Full=Plasma membrane intrinsic protein 2-1; AltName: Full=Plasma membrane intrinsic prote
Solyc12g036800.1	0.261	-1.938	0.02896	down	5.304	0.335	4.441	0.789	0.896	1.075	3.36	0.92	_
Solyc01g099630.3	0.261	-1.936	0.001844	down	2.075	1.032	2.371	0.484	0.621	0.344	1.826	0.483	RecName: Full=Probable xyloglucan endotransglucosylase/hydrolase 1; Short=LeXTH1; Flags: Precursor
Solyc10g045153.1	0.262	-1.934	0.00683	down	4.424	3.44	4.355	1.041	2	0.226	4.073	1.089	_
Solyc07g056570.1	0.262	-1.931	2.63e-20	down	73.606	48.738	68.33	16.071	17.712	17.637	63.558	17.14	RecName: Full=9-cis-epoxycarotenoid dioxygenase NCED1, chloroplastic; AltName: Full=PvNCED1; Flags: Precursor
Solyc06g063370.3	0.262	-1.93	2.79e-10	down	4.86	5.92	6.194	1.515	1.389	1.699	5.658	1.534	RecName: Full=Chlorophyll a-b binding protein CP26, chloroplastic; AltName: Full=LHCB5; AltName: Full=LHCIIc; AltName: Full=Light-harvesting complex II protein 5; Fl
Solyc06g008890.3	0.263	-1.928	0.01615	down	0.743	1.421	1.752	0.557	0.148	0.366	1.305	0.357	RecName: Full=Probable receptor-like protein kinase At5g20050; Flags: Precursor
Solyc07g054370.3	0.264	-1.922	0.003451	down	12.853	2.815	11.254	2.787	1.951	4.581	8.974	3.106	_
Solyc01g101070.3	0.264	-1.919	0.002112	down	12.885	2.064	9.51	2.482	1.951	2.194	8.153	2.209	RecName: Full=Pleiotropic drug resistance protein 3; AltName: Full=NtPDR3
Solyc01g008980.3	0.265	-1.915	0.0003239	down	4.941	2.426	4.166	0.621	1.044	1.516	3.844	1.06	RecName: Full=ABSCISIC ACID-INSENSITIVE 5-like protein 5; AltName: Full=ABA-responsive element-binding protein 1; AltName: Full=Abscisic acid responsive elements-b
Solyc05g010340.3	0.265	-1.915	9.85e-06	down	4.255	1.973	3.754	0.694	1.103	0.903	3.327	0.9	RecName: Full=Uridine-cytidine kinase C; AltName: Full=Cytidine monophosphokinase C; AltName: Full=Uridine monophosphokinase C
Solyc06g035480.3	0.266	-1.912	0.01914	down	0.84	0.38	0.893	0.158	0.108	0.344	0.704	0.203	RecName: Full=Serine/threonine-protein phosphatase 7 long form homolog
Solyc11g013110.2	0.266	-1.911	3.09e-08	down	9.147	17.571	10.781	3.608	3.113	3.613	12.5	3.445	_
Solyc10g080560.2	0.266	-1.91	0.001609	down	2.099	1.992	2.079	0.957	0.335	0.419	2.057	0.57	_
Solyc03g111690.3	0.266	-1.908	5.24e-07	down	376.579	908.35	485.586	166.885	136.38	186.151	590.172	163.139	RecName: Full=Probable pectate lyase 18; AltName: Full=Pectate lyase A10; Flags: Precursor
Solyc12g013900.2	0.267	-1.907	2.97e-25	down	23.074	28.307	24.775	6.773	7.349	6.797	25.385	6.973	_
Solyc02g079140.2	0.267	-1.904	1.58e-05	down	0.622	0.489	0.653	0.168	0.148	0.172	0.588	0.163	RecName: Full=Heterogeneous nuclear ribonucleoprotein U-like protein 1
Solyc03g095880.1	0.268	-1.898	0.0003812	down	26.562	25.066	13.608	4.27	7.359	2.258	21.745	4.629	_
Solyc05g015070.3	0.269	-1.897	4.7e-07	down	12.796	5.794	11.142	2.629	3.369	2.151	9.911	2.716	RecName: Full=U-box domain-containing protein 45; AltName: Full=Plant U-box protein 45
Solyc07g056670.3	0.269	-1.894	9.89e-06	down	41.95	32.245	41.682	10.949	15.801	5.226	38.626	10.659	RecName: Full=Gibberellin 2-beta-dioxygenase 1; AltName: Full=GA 2-oxidase 1; AltName: Full=Gibberellin 2-beta-hydroxylase 1; AltName: Full=Gibberellin 2-oxidase 1;
Solyc10g079110.2	0.269	-1.894	3.65e-06	down	10.705	6.599	10.592	3.218	1.527	3.742	9.299	2.829	_
Solyc04g005770.2	0.269	-1.893	0.03967	down	0.71	0.253	0.421	0.147	0.138	0.097	0.461	0.127	RecName: Full=Pentatricopeptide repeat-containing protein At2g02750
Solyc09g083260.3	0.269	-1.893	0.03872	down	0.517	0.081	0.533	0.104	0.158	0.106	0.377	0.106	RecName: Full=Putative ion channel POLLUX-like 2
Solyc04g018100.3	0.27	-1.891	0.0002237	down	3.504	1.168	3.067	0.526	0.611	0.989	2.58	0.709	RecName: Full=Sodium/hydrogen exchanger 7; AltName: Full=Na(+)/H(+) exchanger 7; Short=NHE-7; AltName: Full=Protein SALT OVERLY SENSITIVE 1
Solyc02g091620.2	0.27	-1.89	0.005101	down	4.117	0.742	3.136	0.652	0.729	1.097	2.665	0.826	_
Solyc02g084990.3	0.27	-1.887	5.24e-17	down	11.965	9.976	14.114	3.166	3.615	3.215	12.018	3.332	RecName: Full=Mannan endo-1,4-beta-mannosidase 7; AltName: Full=Beta-mannanase 7; AltName: Full=Endo-beta-1,4-mannanase 7; Short=AtMAN7; Flags: Precursor
Solyc11g005150.2	0.271	-1.884	0.005108	down	202.031	28.705	163.489	34.772	42.37	35.198	131.408	37.447	_
Solyc08g006680.3	0.271	-1.883	5.07e-11	down	4.505	3.223	4.811	1.125	1.33	1	4.18	1.152	RecName: Full=Probable folate-biopterin transporter 2
Solyc01g101120.3	0.271	-1.883	0.0001648	down	5.159	12.655	6.752	2.061	3.152	1.635	8.189	2.283	RecName: Full=Glucan endo-1,3-beta-glucosidase-like protein 2; Flags: Precursor
Solyc03g031980.3	0.272	-1.88	0.03112	down	0.226	0.715	0.541	0.158	0.138	0.118	0.494	0.138	RecName: Full=Probable L-type lectin-domain containing receptor kinase S.7; Short=LecRK-S.7; Flags: Precursor
Solyc09g056135.1	0.272	-1.876	0.008464	down	5.337	0.815	4.519	0.947	1.419	1.022	3.557	1.129	RecName: Full=60S ribosomal protein L15
Solyc01g066290.2	0.273	-1.874	0.007177	down	3.326	9.668	4.725	1.378	1.931	1.699	5.906	1.669	_
Solyc04g078750.3	0.273	-1.873	0.0001092	down	143.821	37.531	128.645	28.787	35.888	25.143	103.332	29.939	_
Solyc02g014450.2	0.273	-1.871	0.0002141	down	2.285	1.276	1.632	0.473	0.621	0.409	1.731	0.501	_
Solyc01g106330.3	0.274	-1.87	1.49e-14	down	4.166	4.019	4.45	1.231	1.133	1.151	4.212	1.172	RecName: Full=Fatty acid amide hydrolase; AltName: Full=N-acylethanolamine amidohydrolase
Solyc03g078650.3	0.274	-1.867	0.007026	down	0.912	0.308	0.67	0.168	0.246	0.108	0.63	0.174	_
Solyc07g065500.2	0.275	-1.86	0.002535	down	1.76	1.575	2.105	0.663	0.601	0.301	1.813	0.522	RecName: Full=Nuclear transcription factor Y subunit B-3; Short=AtNF-YB-3; AltName: Full=Transcriptional activator HAP3C
Solyc02g079260.2	0.276	-1.859	0.0009109	down	0.832	0.416	0.859	0.147	0.266	0.172	0.702	0.195	RecName: Full=Pentatricopeptide repeat-containing protein At4g13650
Solyc03g114860.3	0.276	-1.857	0.0002853	down	4.174	2.399	4.166	1.167	1.33	0.559	3.58	1.019	RecName: Full=Alpha-1,4-glucan-protein synthase
Solyc07g053010.2	0.277	-1.853	0.001018	down	2.035	0.697	1.976	0.578	0.384	0.376	1.569	0.446	RecName: Full=Disease resistance RPP13-like protein 4
Solyc01g102770.1	0.277	-1.853	0.0008173	down	6.322	0.643	1.555	0.284	0.384	0.419	2.84	0.362	RecName: Full=Photosystem II reaction center protein Z; Short=PSII-Z (chloroplast)
Solyc06g073990.2	0.277	-1.852	1.53e-06	down	12.651	24.107	19.655	6.458	4.305	6.119	18.804	5.627	_
Solyc08g079460.3	0.277	-1.851	1.36e-10	down	1.663	1.729	2.019	0.473	0.552	0.505	1.804	0.51	RecName: Full=Probable receptor-like protein kinase At1g11050; Flags: Precursor
Solyc04g078520.3	0.277	-1.85	0.00206	down	13.265	2.589	10.927	2.114	3.024	2.398	8.927	2.512	_
Solyc03g058390.2	0.277	-1.85	4.48e-05	down	17.334	6.463	14.209	3.755	4.315	2.742	12.669	3.604	_
Solyc06g069650.3	0.277	-1.85	0.001326	down	1.017	0.67	1.125	0.2	0.167	0.452	0.937	0.273	RecName: Full=Probable LRR receptor-like serine/threonine-protein kinase At1g74360; Flags: Precursor
Solyc03g083360.3	0.278	-1.848	0.0009699	down	1.679	1.05	1.177	0.326	0.571	0.204	1.302	0.367	RecName: Full=Probable pectinesterase/pectinesterase inhibitor 61; Includes: RecName: Full=Pectinesterase inhibitor 61; AltName: Full=Pectin methylesterase inhibit
Solyc12g056600.3	0.278	-1.845	1.11e-06	down	299.332	117.229	282.495	68.744	58.959	72.772	233.019	66.825	_
Solyc08g005350.3	0.279	-1.84	0.0001885	down	43.282	11.813	34.912	8.667	7.792	9.42	30.002	8.626	RecName: Full=Putative F-box/LRR-repeat protein At3g28410
Solyc08g081555.1	0.28	-1.839	1.74e-11	down	12.74	17.933	14.913	4.06	3.211	4.355	15.195	3.875	RecName: Full=1-aminocyclopropane-1-carboxylate synthase 6; Short=ACC synthase 6; AltName: Full=S-adenosyl-L-methionine methylthioadenosine-lyase 6
Solyc12g089010.2	0.28	-1.838	0.002436	down	2.035	0.607	1.692	0.526	0.483	0.28	1.445	0.43	_
Solyc01g104780.3	0.28	-1.838	0.003874	down	15.146	7.459	12.491	3.744	5.142	1.237	11.699	3.374	RecName: Full=Vacuolar iron transporter homolog 1; AltName: Full=Protein NODULIN-LIKE 1
Solyc06g075370.3	0.28	-1.836	5.33e-05	down	15.784	5.902	13.676	3.008	3.684	3.506	11.787	3.399	RecName: Full=Dof zinc finger protein DOF5.3; Short=AtDOF5.3
Solyc01g111870.2	0.281	-1.829	0.006076	down	1.009	0.208	0.765	0.158	0.177	0.237	0.661	0.191	RecName: Full=Serine/threonine-protein kinase ATR; Short=AtATR; AltName: Full=Ataxia telangiectasia-mutated and Rad3-related homolog; AltName: Full=DNA repair protei
Solyc11g030550.2	0.281	-1.829	0.003073	down	15.13	3.331	12.147	2.703	3.389	3.506	10.203	3.199	_
Solyc02g022890.2	0.283	-1.823	0.003913	down	4.457	1.177	4.441	0.926	0.985	1.043	3.358	0.985	RecName: Full=Fatty acid 2-hydroxylase 2; Short=AtFAH2
Solyc06g011550.3	0.283	-1.821	0.004443	down	21.298	3.739	20.54	4.544	4.571	4.893	15.192	4.669	RecName: Full=Myosin-12; AltName: Full=Myosin XI F; Short=AtXIF
Solyc04g050760.3	0.283	-1.819	0.000932	down	35.895	10.528	27.301	6.09	5.901	5.979	24.575	5.99	RecName: Full=U11/U12 small nuclear ribonucleoprotein 48 kDa protein; Short=U11/U12 snRNP 48 kDa protein; Short=U11/U12-48K
Solyc08g006260.2	0.284	-1.815	0.001391	down	3.48	1.295	3.668	1.178	0.65	0.914	2.814	0.914	RecName: Full=B3 domain-containing protein REM5; AltName: Full=Auxin response factor 22; AltName: Full=Protein REPRODUCTIVE MERISTEM 5
Solyc12g009050.2	0.286	-1.808	0.008128	down	3.133	0.715	3.531	1.241	0.611	0.656	2.46	0.836	_
Solyc09g097870.3	0.286	-1.808	3.68e-18	down	10.867	13.289	12.078	3.46	4.128	3.613	12.078	3.734	RecName: Full=Transcription factor bHLH62; AltName: Full=Basic helix-loop-helix protein 62; Short=AtbHLH62; Short=bHLH 62; AltName: Full=Transcription factor EN 85
Solyc03g097980.3	0.286	-1.808	8.11e-05	down	9.301	3.114	8.024	1.799	2.532	1.581	6.813	1.971	RecName: Full=Extra-large guanine nucleotide-binding protein 3; AltName: Full=Extra-large GTP-binding protein 3; Short=Extra-large G-protein 3
Solyc06g062883.1	0.286	-1.807	0.002618	down	8.17	2.58	7.568	2.451	2.325	3.226	6.106	2.667	_
Solyc06g069580.3	0.286	-1.806	4.29e-05	down	4.666	1.883	4.27	1.21	1.143	0.828	3.606	1.06	RecName: Full=Heparanase-like protein 2; Flags: Precursor
Solyc08g075360.2	0.286	-1.805	0.003468	down	2.309	0.724	1.752	0.452	0.65	0.312	1.595	0.471	RecName: Full=ABC transporter E family member 2; Short=ABC transporter ABCE.2; Short=AtABCE2; AltName: Full=RNase L inhibitor-like protein 2; Short=AtRLI2; Short=At
Solyc04g008570.3	0.287	-1.802	0.03269	down	1.025	0.326	0.902	0.273	0.118	0.28	0.751	0.224	RecName: Full=Pentatricopeptide repeat-containing protein At5g13770, chloroplastic; Flags: Precursor
Solyc02g082770.3	0.287	-1.802	0.001847	down	10.73	2.517	9.269	2.661	1.763	2.516	7.505	2.313	RecName: Full=Phosphoinositide phosphatase SAC7; Short=AtSAC7; AltName: Full=Protein ROOT HAIR DEFECTIVE 4; AltName: Full=Protein SUPPRESSOR OF ACTIN 1C; Short=AtSA
Solyc10g049215.1	0.287	-1.799	0.00465	down	19.465	4.3	16.924	6.216	5.477	6.603	13.563	6.099	_
Solyc07g063610.3	0.288	-1.795	6.68e-05	down	15.017	22.921	14.321	6.279	3.113	6.517	17.42	5.303	RecName: Full=Dynein light chain 1, cytoplasmic
Solyc02g085810.3	0.288	-1.795	0.003092	down	10.859	1.856	7.843	2.945	3.054	3.022	6.853	3.007	RecName: Full=HEAT repeat-containing protein 5A
Solyc01g086995.1	0.288	-1.794	0.0122	down	1.268	0.435	1.297	0.294	0.256	0.366	1	0.305	_
Solyc11g008080.2	0.288	-1.794	0.017	down	1.292	0.932	1.057	0.442	0.463	0.108	1.094	0.338	_
Solyc03g095700.1	0.289	-1.792	0.0111	down	22.073	7.848	21.563	6.752	2.65	6.689	17.161	5.364	_
Solyc10g007300.2	0.289	-1.789	0.001139	down	11.763	2.661	9.819	2.114	2.847	2.398	8.081	2.453	_
Solyc05g056530.3	0.29	-1.788	0.000322	down	1.671	0.887	1.624	0.4	0.502	0.312	1.394	0.405	RecName: Full=Bromodomain adjacent to zinc finger domain protein 1A; AltName: Full=ATP-dependent chromatin-remodeling protein; AltName: Full=ATP-utilizing chromat
Solyc12g049617.1	0.29	-1.787	0.009074	down	21.798	3.214	17.559	4.722	4.798	5.99	14.19	5.17	_
Solyc05g050110.3	0.291	-1.783	0.003804	down	1.558	1.204	1.143	0.273	0.473	0.409	1.302	0.385	_
Solyc02g089490.3	0.291	-1.783	0.005272	down	26.675	4.762	19.801	4.049	4.453	5.442	17.079	4.648	_
Solyc01g099440.3	0.291	-1.781	0.004965	down	2.156	0.625	2.113	0.473	0.453	0.667	1.631	0.531	_
Solyc03g025670.3	0.291	-1.781	0.009164	down	16.865	56.352	25.033	10.087	3.793	16.034	32.75	9.971	_
Solyc01g105700.3	0.291	-1.781	6.43e-05	down	1.195	1.403	0.79	0.316	0.315	0.387	1.129	0.339	_
Solyc07g018010.3	0.291	-1.78	0.0004185	down	1.913	2.118	2.216	0.694	0.591	0.591	2.082	0.625	RecName: Full=Transcription factor bHLH27; AltName: Full=Basic helix-loop-helix protein 27; Short=AtbHLH27; Short=bHLH 27; AltName: Full=Transcription factor EN 42
Solyc08g080630.3	0.291	-1.78	1.65e-09	down	202.814	397.258	259.609	88.685	88.02	84.451	286.56	87.052	RecName: Full=Proteinase inhibitor I-B; Short=PI-IB; AltName: Full=Inhibitor of microbial serine proteinases major isoform; Flags: Precursor
Solyc01g108410.2	0.292	-1.777	0.0001965	down	12.619	3.974	11.185	2.987	2.827	3.097	9.259	2.97	RecName: Full=Pentatricopeptide repeat-containing protein At5g39710; AltName: Full=Protein EMBRYO DEFECTIVE 2745
Solyc05g055800.3	0.294	-1.766	0.00224	down	23.05	5.178	20.592	4.88	5.832	4.958	16.273	5.223	RecName: Full=Aspartic proteinase-like protein 2; Flags: Precursor
Solyc06g008530.2	0.295	-1.763	0.01005	down	0.614	0.208	0.636	0.179	0.099	0.172	0.486	0.15	RecName: Full=Myosin-17; AltName: Full=Myosin XI K; Short=AtXIK
Solyc01g098450.3	0.295	-1.763	0.04846	down	1.421	0.163	1.297	0.284	0.305	0.344	0.96	0.311	_
Solyc03g078640.1	0.295	-1.762	0.001675	down	18.94	4.535	16.949	4.407	3.95	3.871	13.475	4.076	_
Solyc08g061880.2	0.295	-1.762	0.0332	down	3.359	0.869	4.287	0.494	1.202	0.839	2.838	0.845	RecName: Full=Peroxisome biogenesis factor 10; AltName: Full=PER10; AltName: Full=Peroxin-10; AltName: Full=Peroxisomal biogenesis factor 10; Short=AtPEX10; Short=
Solyc03g096380.3	0.295	-1.759	7e-06	down	5.345	3.268	5.55	1.399	2.049	1.366	4.721	1.605	RecName: Full=Proline transporter 2; Short=AtPROT2
Solyc01g081540.3	0.296	-1.758	0.0008184	down	34.579	8.002	27.215	7.194	7.26	7.323	23.265	7.259	RecName: Full=Myosin-12; AltName: Full=Myosin XI F; Short=AtXIF
Solyc07g025490.2	0.296	-1.755	0.005906	down	2.018	0.471	1.675	0.452	0.345	0.516	1.388	0.438	_
Solyc11g013890.1	0.296	-1.754	0.006408	down	2.164	1.53	1.727	0.736	0.276	0.731	1.807	0.581	_
Solyc07g018390.2	0.296	-1.754	0.0002935	down	3.246	0.797	2.775	0.6	0.591	0.495	2.273	0.562	_
Solyc01g081110.3	0.296	-1.754	0.004515	down	0.686	0.416	0.481	0.147	0.227	0.097	0.528	0.157	RecName: Full=Pentatricopeptide repeat-containing protein At1g08070
Solyc12g056620.2	0.297	-1.753	0.005688	down	5.546	8.41	6.374	1.725	2.827	1.731	6.777	2.094	_
Solyc04g079860.1	0.298	-1.748	0.000146	down	21.282	8.129	20.592	4.607	6.187	4.506	16.668	5.1	RecName: Full=Probable galacturonosyltransferase-like 1; AltName: Full=Protein GAOLAOZHUANGREN 1; AltName: Full=Protein PARVUS
Solyc02g094490.3	0.298	-1.748	6.09e-06	down	20.765	12.845	17.001	3.965	6.758	4.786	16.87	5.17	_
Solyc06g053653.1	0.298	-1.748	0.006002	down	14.944	2.788	12.01	2.977	2.591	3.549	9.914	3.039	_
Solyc01g108400.3	0.298	-1.748	4.29e-06	down	24.826	54.161	31.803	10.97	9.467	12.507	36.93	10.981	RecName: Full=CDPK-related protein kinase; AltName: Full=PK421
Solyc01g107180.3	0.298	-1.745	5.27e-16	down	6.596	8.174	6.821	2.156	2.157	2.473	7.197	2.262	RecName: Full=BTB/POZ domain-containing protein NPY2; AltName: Full=Protein NAKED PINS IN YUC MUTANTS 2
Solyc12g009520.2	0.299	-1.744	7.48e-05	down	9.914	4.372	9.02	2.146	3.261	1.678	7.769	2.362	_
Solyc02g084167.1	0.299	-1.744	0.02881	down	1.251	0.127	0.799	0.126	0.217	0.172	0.726	0.172	_
Solyc03g120980.3	0.299	-1.743	2.85e-20	down	30.106	29.357	29.621	8.909	7.487	11.034	29.695	9.143	RecName: Full=ABC transporter G family member 35; Short=ABC transporter ABCG.35; Short=AtABCG35; AltName: Full=Probable pleiotropic drug resistance protein 7
Solyc01g008400.3	0.299	-1.742	0.001477	down	0.694	0.389	0.627	0.168	0.148	0.215	0.57	0.177	_
Solyc03g082690.3	0.299	-1.742	2.23e-05	down	9.446	3.757	8.848	2.093	2.601	2.043	7.35	2.246	_
Solyc01g007980.3	0.299	-1.74	0.001545	down	10.786	2.752	9.458	1.946	2.502	2.527	7.665	2.325	RecName: Full=Cysteine-rich receptor-like protein kinase 2; Short=Cysteine-rich RLK2; Flags: Precursor
Solyc02g088900.3	0.299	-1.74	0.02851	down	2.22	0.398	1.452	0.431	0.345	0.484	1.357	0.42	RecName: Full=Probable sugar phosphate/phosphate translocator At3g17430
Solyc02g072310.3	0.301	-1.732	8.28e-08	down	1.679	1.629	1.495	0.557	0.394	0.559	1.601	0.503	RecName: Full=Probable LRR receptor-like serine/threonine-protein kinase At5g45780; Flags: Precursor
Solyc07g017600.3	0.302	-1.729	1.95e-06	down	6.33	3.992	6.993	1.367	2.295	1.656	5.772	1.773	RecName: Full=Probable pectinesterase/pectinesterase inhibitor 44; Includes: RecName: Full=Pectinesterase inhibitor 44; AltName: Full=Pectin methylesterase inhibi
Solyc07g052850.1	0.302	-1.729	0.02127	down	0.937	0.19	0.816	0.2	0.158	0.247	0.648	0.202	_
Solyc03g082685.1	0.302	-1.727	0.003947	down	3.916	1.222	2.62	0.747	1.162	0.516	2.586	0.808	_
Solyc05g009070.3	0.302	-1.727	1.33e-05	down	12.054	4.952	10.541	2.977	3.005	2.828	9.182	2.937	RecName: Full=Probable protein phosphatase 2C 15; Short=AtPP2C15
Solyc05g052280.3	0.303	-1.724	1.02e-08	down	7.282	7.278	7.328	2.419	1.675	2.828	7.296	2.307	RecName: Full=Peroxidase 52; Short=Atperox P52; AltName: Full=ATP49; Flags: Precursor
Solyc07g017687.1	0.303	-1.724	0.02684	down	3.811	1.539	4.854	1.651	0.877	0.721	3.401	1.083	_
Solyc09g065550.3	0.303	-1.722	3.45e-05	down	7.767	2.725	6.426	1.862	1.576	1.817	5.639	1.752	_
Solyc09g061827.1	0.303	-1.722	0.02988	down	1.001	0.181	0.79	0.179	0.335	0.237	0.657	0.25	_
Solyc07g062310.3	0.303	-1.721	3.45e-05	down	7.823	3.349	7.723	1.704	2.177	2	6.298	1.96	_
Solyc02g087810.3	0.304	-1.72	0.01036	down	4.763	2.227	5.764	1.956	1.379	0.634	4.251	1.323	RecName: Full=Aldose 1-epimerase; AltName: Full=Galactose mutarotase
Solyc01g014470.1	0.304	-1.72	0.009022	down	2.22	1.24	2.268	0.231	0.483	1.333	1.909	0.682	_
Solyc07g053600.3	0.304	-1.72	2.62e-05	down	9.866	3.739	8.419	2.503	2.197	2.172	7.341	2.291	RecName: Full=Receptor-like protein kinase HSL1; AltName: Full=Protein HAESA-LIKE1; Flags: Precursor
Solyc08g061890.3	0.304	-1.719	0.002977	down	6.975	3.051	6.082	2.545	3.152	1.785	5.369	2.494	_
Solyc10g086660.2	0.304	-1.718	1.13e-10	down	19.005	31.566	21.726	8.204	7.093	7.42	24.099	7.572	_
Solyc09g011720.3	0.304	-1.717	0.0135	down	0.444	0.199	0.636	0.095	0.118	0.172	0.426	0.128	_
Solyc01g095700.3	0.304	-1.717	1.34e-06	down	12.805	6.264	10.524	3.292	3.389	2.43	9.864	3.037	RecName: Full=Abscisic acid receptor PYL8; AltName: Full=ABI1-binding protein 1; AltName: Full=PYR1-like protein 8; AltName: Full=Regulatory components of ABA recep
Solyc06g066460.3	0.304	-1.716	0.03185	down	16.841	2.634	14.647	5.501	3.064	2.237	11.374	3.601	_
Solyc00g273110.2	0.305	-1.715	0.0009793	down	17.963	4.798	16.451	3.744	3.872	4.312	13.071	3.976	_
Solyc02g088517.1	0.305	-1.715	0.000559	down	3.278	1.801	3.368	0.799	0.975	0.871	2.816	0.882	RecName: Full=UDP-glycosyltransferase 88A1
Solyc05g046283.1	0.305	-1.713	0.01407	down	2.107	0.362	1.641	0.389	0.562	0.333	1.37	0.428	_
Solyc09g083110.2	0.306	-1.709	0.01772	down	1.938	1.557	1.778	1.167	0.276	0.237	1.758	0.56	RecName: Full=Pentatricopeptide repeat-containing protein At3g23020
Solyc03g082620.3	0.306	-1.709	1.96e-05	down	29.492	14.719	25.239	7.299	9.753	4.549	23.15	7.2	RecName: Full=Probable metal-nicotianamine transporter YSL9; AltName: Full=Protein YELLOW STRIPE LIKE 9; Short=OsYSL9
Solyc11g005990.2	0.307	-1.704	0.0007464	down	3.367	1.168	2.199	0.694	0.502	0.925	2.245	0.707	_
Solyc08g007630.1	0.307	-1.703	7.99e-05	down	1.082	0.896	1.16	0.242	0.374	0.376	1.046	0.331	RecName: Full=Putative disease resistance protein At3g14460
Solyc04g009860.3	0.307	-1.702	2.03e-13	down	14.242	9.089	13.874	3.902	3.832	3.818	12.402	3.851	RecName: Full=Deacetoxyvindoline 4-hydroxylase
Solyc05g009540.3	0.308	-1.698	0.002738	down	21.282	4.843	16.657	4.712	5.211	4.882	14.261	4.935	RecName: Full=Serine/threonine-protein kinase PRP4 homolog; AltName: Full=PRP4 pre-mRNA-processing factor 4 homolog
Solyc10g083210.2	0.308	-1.697	0.01278	down	7.476	1.385	6.159	1.441	1.389	1.925	5.007	1.585	_
Solyc02g081190.3	0.309	-1.692	2.72e-05	down	9.979	13.389	9.295	2.924	5.034	2.409	10.888	3.456	RecName: Full=1-aminocyclopropane-1-carboxylate oxidase; Short=ACC oxidase; AltName: Full=Ethylene-forming enzyme; Short=EFE
Solyc07g065660.3	0.31	-1.688	0.01622	down	0.517	0.371	0.438	0.116	0.158	0.151	0.442	0.142	RecName: Full=Cellulose synthase-like protein E1; Short=AtCslE1
Solyc08g008310.3	0.311	-1.685	0.00372	down	0.743	0.987	0.524	0.221	0.266	0.226	0.751	0.238	RecName: Full=Long chain acyl-CoA synthetase 4
Solyc06g007280.2	0.311	-1.683	0.0002687	down	2.107	1.448	2.139	0.484	0.591	0.516	1.898	0.53	RecName: Full=Pentatricopeptide repeat-containing protein At3g22470, mitochondrial; Flags: Precursor
Solyc12g010800.2	0.312	-1.679	0.0213	down	0.904	0.489	1.005	0.263	0.296	0.204	0.799	0.254	_
Solyc00g095860.1	0.313	-1.677	2.51e-05	down	14.298	16.593	14.2	5.112	3.034	6.861	15.03	5.002	RecName: Full=1-aminocyclopropane-1-carboxylate synthase; Short=ACC synthase; AltName: Full=S-adenosyl-L-methionine methylthioadenosine-lyase
Solyc05g044615.1	0.313	-1.674	0.001608	down	30.389	7.142	24.165	6.374	6.856	7.141	20.565	6.79	_
Solyc03g095820.3	0.314	-1.673	0.02418	down	1.93	1.014	1.701	0.158	0.709	0.602	1.548	0.49	RecName: Full=Protein trichome birefringence-like 33
Solyc01g068030.3	0.314	-1.67	0.003891	down	4.61	7.921	4.725	3.282	1.291	2.162	5.752	2.245	_
Solyc09g008660.3	0.315	-1.667	0.01383	down	0.832	0.697	0.782	0.231	0.158	0.376	0.77	0.255	_
Solyc02g065520.1	0.315	-1.667	0.03051	down	2.285	0.679	2.045	0.936	0.374	0.312	1.67	0.541	RecName: Full=Serine/threonine-protein kinase-like protein CCR2; AltName: Full=Protein CRINKLY 4 RELATED 2; Short=AtCRR2; Flags: Precursor
Solyc09g005140.2	0.316	-1.664	0.02833	down	0.581	0.235	0.421	0.21	0.108	0.086	0.412	0.135	_
Solyc04g005610.3	0.316	-1.664	0.00347	down	9.333	3.286	8.771	1.956	3.33	1.592	7.13	2.293	RecName: Full=NAC transcription factor 29; Short=AtNAC029; AltName: Full=Protein NAC-LIKE, ACTIVATED BY AP3/PI; Short=AtNAP
Solyc09g015320.2	0.316	-1.662	0.03773	down	4.562	4.771	6.958	1.388	2.443	1.527	5.43	1.786	RecName: Full=Photosystem I assembly protein Ycf3 (chloroplast)
Solyc06g054090.1	0.316	-1.662	0.01096	down	2.971	5.124	5.438	1.788	1.005	1.656	4.511	1.483	RecName: Full=Putative ribosomal-protein-alanine acetyltransferase
Solyc04g009020.3	0.316	-1.662	0.04171	down	0.912	0.362	0.868	0.252	0.079	0.376	0.714	0.236	RecName: Full=PsbB mRNA maturation factor Mbb1, chloroplastic; Flags: Precursor
Solyc01g006890.3	0.316	-1.661	0.0004615	down	7.048	2.308	6.022	1.588	1.793	1.592	5.126	1.658	_
Solyc05g007850.2	0.316	-1.661	0.0008155	down	4.707	1.43	4.287	1.157	1.025	1.194	3.475	1.125	RecName: Full=TMV resistance protein N
Solyc07g064720.3	0.317	-1.659	0.001718	down	2.858	1.521	2.663	0.768	0.611	0.979	2.347	0.786	RecName: Full=GDSL esterase/lipase EXL2; AltName: Full=Family II extracellular lipase 2; Short=Family II lipase EXL2; Flags: Precursor
Solyc10g005960.1	0.317	-1.658	0.0001525	down	2.987	2.616	2.56	0.873	1.093	0.688	2.721	0.885	RecName: Full=Fasciclin-like arabinogalactan protein 1; Flags: Precursor
Solyc11g011060.2	0.317	-1.657	0.03921	down	0.799	0.136	0.704	0.105	0.246	0.172	0.546	0.174	_
Solyc08g082900.3	0.317	-1.657	9.28e-05	down	1.284	1.023	1.143	0.326	0.424	0.387	1.15	0.379	RecName: Full=WD repeat-containing protein 44; AltName: Full=Rab11-binding protein; AltName: Full=Rabphilin-11
Solyc03g082367.1	0.317	-1.656	0.001002	down	8.719	3.177	7.07	1.599	1.921	2.699	6.322	2.073	RecName: Full=Serine/arginine-rich-splicing factor SR34; Short=At-SR34; Short=At-SRp34; Short=AtSR34; AltName: Full=Pre-mRNA-splicing factor SF2; AltName: Full=SR1 p
Solyc06g008400.2	0.317	-1.656	0.006057	down	0.775	0.308	0.55	0.179	0.197	0.161	0.544	0.179	RecName: Full=Putative late blight resistance protein homolog R1B-12
Solyc10g079730.2	0.318	-1.655	5.94e-08	down	1.97	1.295	1.761	0.589	0.542	0.505	1.675	0.545	_
Solyc01g109580.3	0.318	-1.652	0.02268	down	0.71	0.941	0.765	0.2	0.138	0.484	0.805	0.274	RecName: Full=Cyclase-associated protein 1; Short=AtCAP1; AltName: Full=Adenylyl cyclase-associated protein
Solyc01g066790.1	0.32	-1.645	0.006585	down	5.417	1.276	4.922	1.378	0.916	1.516	3.872	1.27	_
Solyc08g074270.3	0.32	-1.644	7.23e-06	down	2.043	2.969	2.294	0.894	0.65	0.839	2.435	0.794	RecName: Full=Cryptochrome DASH, chloroplastic/mitochondrial; AltName: Full=Cryptochrome-3; Flags: Precursor
Solyc08g082250.3	0.321	-1.641	1.68e-07	down	5.207	4.264	4.862	1.441	1.172	2.151	4.778	1.588	RecName: Full=Endoglucanase 6; AltName: Full=Endo-1,4-beta glucanase 6; Flags: Precursor
Solyc08g042030.2	0.321	-1.64	0.01947	down	2.785	0.869	2.895	0.894	0.374	0.882	2.183	0.717	RecName: Full=Kinesin-like protein KIF22
Solyc10g076270.2	0.321	-1.639	0.0008221	down	2.204	1.168	2.526	0.505	0.63	0.828	1.966	0.654	RecName: Full=Regulatory-associated protein of TOR 1; AltName: Full=Protein RAPTOR 1; AltName: Full=Protein RAPTOR 1B; Short=AtRaptor1b
Solyc09g014710.3	0.321	-1.638	0.0008497	down	0.848	0.661	0.936	0.147	0.345	0.301	0.815	0.264	RecName: Full=Wall-associated receptor kinase 2; Flags: Precursor
Solyc01g110735.1	0.321	-1.638	0.01013	down	7.613	1.476	5.704	1.62	1.291	1.936	4.931	1.616	RecName: Full=small auxin-up RNA (SAUR)
Solyc02g068340.3	0.321	-1.638	0.0009578	down	3.068	1.367	2.637	0.442	0.936	0.946	2.357	0.775	RecName: Full=Kinesin-like calmodulin-binding protein; AltName: Full=Protein ZWICHEL
Solyc08g023497.1	0.322	-1.635	0.04304	down	1.59	0.525	1.426	0.358	0.552	0.237	1.18	0.382	_
Solyc08g077110.3	0.322	-1.634	0.0009114	down	3.003	4.961	3.995	1.357	1.882	0.688	3.986	1.309	RecName: Full=NAC domain-containing protein 78; Short=ANAC078
Solyc04g008940.3	0.322	-1.633	0.01484	down	5.498	19.934	11.872	4.091	4.955	1.473	12.435	3.506	RecName: Full=Putative GEM-like protein 8
Solyc11g067300.2	0.323	-1.632	0.02988	down	1.784	0.317	1.71	0.431	0.522	0.323	1.27	0.425	_
Solyc01g067790.3	0.323	-1.632	0.007447	down	0.614	0.344	0.593	0.095	0.207	0.204	0.517	0.169	RecName: Full=PAX-interacting protein 1; AltName: Full=PAX transactivation activation domain-interacting protein
Solyc05g005560.4	0.324	-1.626	0.02591	down	6.12	0.951	5.395	1.041	1.635	1.441	4.155	1.372	RecName: Full=Polygalacturonase-1 non-catalytic subunit beta; AltName: Full=AroGP1; AltName: Full=Polygalacturonase converter; Short=PG converter; Flags: Precursor
Solyc08g067595.1	0.325	-1.622	0.003693	down	1.615	0.652	1.804	1.756	0.502	0.452	1.357	0.903	_
Solyc01g111010.3	0.325	-1.622	0.008561	down	117.968	21.726	78.875	23.343	22.472	23.88	72.856	23.232	RecName: Full=small auxin-up RNA (SAUR)
Solyc01g008800.2	0.325	-1.621	0.0001172	down	1.372	1.023	1.289	1.483	1.281	1.549	1.228	1.438	RecName: Full=TMV resistance protein N
Solyc02g071130.3	0.326	-1.618	1.32e-07	down	89.317	51.382	86.25	23.791	30.962	21.529	75.65	25.427	RecName: Full=Probable WRKY transcription factor 71; AltName: Full=WRKY DNA-binding protein 71
Solyc08g082310.3	0.326	-1.618	3.29e-05	down	8.768	4.01	7.955	2.324	1.951	2.678	6.911	2.318	RecName: Full=Putative RING-H2 finger protein ATL69
Solyc02g082557.1	0.326	-1.616	0.02114	down	9.987	1.385	8.522	1.841	1.665	2.559	6.631	2.022	RecName: Full=DNA mismatch repair protein MLH3; AltName: Full=MutL protein homolog 3
Solyc02g085315.1	0.327	-1.614	1.14e-06	down	65.024	38.292	62.308	25.074	25.367	21.325	55.208	23.922	_
Solyc07g064230.3	0.327	-1.612	0.02375	down	0.767	0.29	0.636	0.189	0.246	0.118	0.564	0.184	RecName: Full=TBC1 domain family member 16
Solyc02g084970.3	0.327	-1.612	0.002977	down	4.037	1.593	4.141	1.157	0.857	1.301	3.257	1.105	RecName: Full=Lipid phosphate phosphatase epsilon 2, chloroplastic; Short=AtLPPE2; AltName: Full=Phosphatidic acid phosphatase epsilon 2; AltName: Full=Plastidic p
Solyc01g106230.3	0.328	-1.61	0.01831	down	0.646	0.145	0.619	0.105	0.177	0.183	0.47	0.155	RecName: Full=Putative B3 domain-containing protein At5g66980
Solyc02g069020.3	0.328	-1.608	8.29e-07	down	6.386	8.238	7.603	2.924	2.719	1.839	7.409	2.494	RecName: Full=Protein PHLOEM PROTEIN 2-LIKE A1; Short=AtPP2-A1
Solyc07g008590.1	0.328	-1.607	2.7e-05	down	3.334	1.711	3.385	1.031	0.847	0.968	2.81	0.949	RecName: Full=LRR receptor-like serine/threonine-protein kinase ERECTA; AltName: Full=Protein QUANTITATIVE RESISTANCE TO PLECTOSPHAERELLA 1; AltName: Full=Protein
Solyc09g009570.2	0.328	-1.607	0.005504	down	1.195	3.313	1.993	0.757	0.837	0.581	2.167	0.725	RecName: Full=Fatty acyl-CoA reductase 2; AltName: Full=Fatty acid reductase 2; AltName: Full=Male sterility protein 2
Solyc05g008780.3	0.329	-1.605	0.002136	down	11.44	2.788	8.771	2.472	2.611	2.495	7.666	2.526	RecName: Full=Proton pump-interactor 1
Solyc04g009030.3	0.329	-1.604	0.0176	down	6.572	3.386	6.194	2.083	0.552	2.893	5.384	1.843	RecName: Full=Glyceraldehyde-3-phosphate dehydrogenase A, chloroplastic; AltName: Full=NADP-dependent glyceraldehydephosphate dehydrogenase subunit A; Flags: Precurso
Solyc11g011300.2	0.331	-1.596	0.0006509	down	6.087	11.94	7.921	3.229	1.675	4.173	8.649	3.026	_
Solyc09g010210.3	0.331	-1.596	0.0008314	down	205.309	670.542	302.692	130.893	151.501	121.843	392.848	134.746	RecName: Full=Endoglucanase 8; AltName: Full=Cellulase 1; Short=AtCEL1; AltName: Full=Endo-1,4-beta glucanase 8; Flags: Precursor
Solyc12g098700.1	0.331	-1.596	0.005946	down	72.015	13.008	53.391	15.366	15.624	15.013	46.138	15.334	_
Solyc09g064820.1	0.331	-1.595	1.8e-07	down	12.029	7.206	11.52	3.892	3.418	3.656	10.252	3.655	RecName: Full=EID1-like F-box protein 3
Solyc04g008850.1	0.331	-1.594	0.01206	down	0.92	0.887	1.435	0.379	0.305	0.43	1.081	0.371	RecName: Full=Protein ASPARTIC PROTEASE IN GUARD CELL 2; Short=AtASPG2; Flags: Precursor
Solyc03g083920.1	0.331	-1.593	0.001149	down	70.659	35.603	76.422	17.239	14.57	32.337	60.895	21.382	_
Solyc09g010910.2	0.332	-1.59	0.01221	down	1.332	0.253	1.057	0.294	0.315	0.29	0.881	0.3	_
Solyc06g071280.3	0.333	-1.586	5.77e-07	down	9.026	4.979	8.256	1.862	1.941	2.828	7.42	2.21	RecName: Full=Senescence-associated carboxylesterase 101; Flags: Precursor
Solyc08g007200.3	0.333	-1.586	0.01298	down	1.389	1.964	1.563	0.568	0.562	0.559	1.639	0.563	RecName: Full=Vesicle-associated protein 2-1; AltName: Full=Plant VAP homolog 21; Short=AtPVA21; AltName: Full=VAMP-associated protein 2-1; Contains: RecName: Full
Solyc07g008480.2	0.334	-1.583	0.01016	down	6.015	1.829	4.029	1.42	2.019	0.839	3.958	1.426	RecName: Full=Pentatricopeptide repeat-containing protein At3g14730
Solyc03g007395.1	0.334	-1.582	0.003382	down	4.231	1.023	3.385	0.894	0.965	1.054	2.88	0.971	_
Solyc02g005140.3	0.334	-1.58	0.004154	down	12.28	3.467	10.927	3.092	2.955	3.42	8.891	3.156	_
Solyc01g065500.3	0.334	-1.58	0.001548	down	4.981	1.992	4.416	1.062	1.832	0.989	3.796	1.294	RecName: Full=Extended synaptotagmin-3; Short=E-Syt3; AltName: Full=Chr3Syt
Solyc05g005290.3	0.335	-1.578	3.19e-06	down	7.565	12.791	9.218	3.713	3.556	2.828	9.858	3.366	RecName: Full=Probable inactive poly
Solyc11g005690.2	0.335	-1.578	1.77e-05	down	1.59	1.113	1.624	0.337	0.591	0.548	1.442	0.492	_
Solyc03g007920.3	0.335	-1.577	0.0009185	down	2.6	1.765	2.783	0.663	0.749	1.161	2.383	0.858	RecName: Full=Glutaminyl-peptide cyclotransferase; AltName: Full=Glutaminyl cyclase
Solyc01g090860.3	0.335	-1.577	0.0001978	down	16.462	5.712	13.857	4.133	4.206	4.549	12.01	4.296	RecName: Full=Poly(A) RNA polymerase gld-4; AltName: Full=Defective in germ line development protein 4; AltName: Full=Germline development defective-4
Solyc01g006880.3	0.335	-1.577	0.0002173	down	17.132	7.396	15.523	5.995	5.132	6.517	13.35	5.881	RecName: Full=Histone-lysine N-methyltransferase SETD1B; AltName: Full=Lysine N-methyltransferase 2G; AltName: Full=SET domain-containing protein 1B; Short=hSET1B
Solyc10g009430.3	0.335	-1.577	0.0006069	down	7.847	18.612	10.094	3.955	3.054	5.71	12.184	4.24	RecName: Full=O-acyltransferase WSD1; AltName: Full=Diacylglycerol O-acyltransferase; Short=DGAT; AltName: Full=Long-chain-alcohol O-fatty-acyltransferase; AltName:
Solyc08g007330.3	0.335	-1.576	0.01997	down	1.8	0.435	1.306	0.368	0.404	0.452	1.18	0.408	RecName: Full=DNA mismatch repair protein MSH4; Short=AtMSH4; AltName: Full=MutS protein homolog 4
Solyc02g071860.3	0.336	-1.575	0.001145	down	10.229	3.024	8.187	2.388	2.473	2.57	7.147	2.477	RecName: Full=Probable LRR receptor-like serine/threonine-protein kinase At1g07650; Flags: Precursor
Solyc01g100040.3	0.336	-1.573	0.0002404	down	19.231	8.464	16.64	6.142	3.576	5.829	14.778	5.182	RecName: Full=Probable protein phosphatase 2C 34; Short=AtPP2C34
Solyc01g065690.3	0.336	-1.573	1.71e-05	down	4.457	3.965	5.558	1.42	2.197	1.129	4.66	1.582	_
Solyc11g028170.2	0.337	-1.571	0.002816	down	14.024	4.101	12.164	3.902	3.123	4.753	10.096	3.926	_
Solyc11g071423.1	0.338	-1.566	0.008791	down	1.041	0.516	1.186	0.347	0.286	0.301	0.914	0.311	_
Solyc04g054780.3	0.338	-1.565	0.001709	down	5.732	2.345	5.275	1.946	2.256	3.377	4.451	2.526	_
Solyc04g072265.1	0.338	-1.564	0.01127	down	2.527	0.453	1.856	0.515	0.601	0.484	1.612	0.533	RecName: Full=Midasin; AltName: Full=MIDAS-containing protein
Solyc01g087420.3	0.339	-1.562	0.005476	down	11.941	3.177	11.597	3.828	3.487	3.775	8.905	3.697	RecName: Full=Histone-lysine N-methyltransferase 2B; Short=Lysine N-methyltransferase 2B; AltName: Full=Myeloid/lymphoid or mixed-lineage leukemia protein 4; AltNa
Solyc03g097190.3	0.339	-1.561	0.002111	down	11.48	3.096	8.994	2.84	2.542	2.925	7.857	2.769	RecName: Full=WEB family protein At5g16730, chloroplastic; Flags: Precursor
Solyc12g038570.2	0.339	-1.561	0.007425	down	2.228	0.733	1.443	0.557	0.463	0.495	1.468	0.505	_
Solyc01g104160.3	0.339	-1.56	0.002307	down	65.193	21.771	58.477	23.854	19.082	24.347	48.48	22.428	RecName: Full=Uncharacterized protein At1g10890
Solyc02g076680.3	0.339	-1.559	4.05e-14	down	23.752	21.11	23.023	8.025	9.437	6.517	22.628	7.993	_
Solyc02g092040.1	0.34	-1.557	0.002706	down	13.725	5.259	11.262	3.976	4.108	2.538	10.082	3.541	RecName: Full=Somatic embryogenesis receptor kinase 5; Short=AtSERK5; AltName: Full=Somatic embryogenesis receptor-like kinase 5; Flags: Precursor
Solyc04g014830.2	0.34	-1.556	0.01773	down	2.697	0.86	2.457	1.094	0.699	0.57	2.005	0.788	RecName: Full=Scarecrow-like protein 13; Short=AtSCL13; AltName: Full=GRAS family protein 24; Short=AtGRAS-24
Solyc03g006330.3	0.34	-1.555	5.54e-15	down	15.009	10.917	14.862	4.607	4.581	5.011	13.596	4.733	_
Solyc11g066150.2	0.341	-1.552	7.21e-05	down	10.673	13.117	10.481	4.281	5.556	2.398	11.424	4.078	_
Solyc09g082380.3	0.341	-1.552	2.03e-05	down	1.413	0.987	1.744	0.442	0.424	0.591	1.381	0.486	RecName: Full=ATP-dependent RNA helicase SUPV3L1, mitochondrial; AltName: Full=Suppressor of var1 3-like protein 1; Short=SUV3-like protein 1; Flags: Precursor
Solyc04g017750.3	0.341	-1.552	1.73e-05	down	8.082	3.793	7.577	2.451	2.285	2.172	6.484	2.303	_
Solyc02g092470.3	0.342	-1.55	0.01753	down	3.617	0.724	3.17	0.799	1.192	0.591	2.504	0.861	RecName: Full=Formin-like protein 8; AltName: Full=OsFH8; Flags: Precursor
Solyc07g055050.3	0.342	-1.549	0.007778	down	1.978	1.095	1.263	0.494	0.63	0.387	1.445	0.504	_
Solyc03g098630.3	0.342	-1.547	3.16e-05	down	2.987	1.856	2.68	0.81	1.123	0.57	2.508	0.834	_
Solyc04g015210.3	0.342	-1.546	0.003483	down	0.541	0.308	0.601	0.137	0.187	0.183	0.483	0.169	RecName: Full=Probable disease resistance protein At1g58390
Solyc01g090250.3	0.342	-1.546	0.0006292	down	2.688	1.15	1.821	0.547	0.699	0.796	1.886	0.681	_
Solyc08g077370.3	0.343	-1.545	1.09e-05	down	21.419	12.719	21.09	7.699	8.669	8.324	18.409	8.231	RecName: Full=Probable purine permease 11; Short=AtPUP11
Solyc08g006420.3	0.343	-1.544	0.003065	down	10.851	2.643	8.599	2.503	2.571	2.742	7.364	2.605	_
Solyc05g009050.2	0.344	-1.541	6.12e-05	down	4.093	2.136	3.754	1.199	1.241	1.161	3.328	1.2	RecName: Full=Probable receptor-like protein kinase At5g39020; Flags: Precursor
Solyc02g077710.1	0.344	-1.538	5.5e-09	down	928.143	1219.21	1045.42	388.42	279.724	476.433	1064.26	381.526	RecName: Full=Probable serine/threonine-protein kinase clkA; AltName: Full=CDC2-like kinase A
Solyc01g103335.1	0.345	-1.537	0.0004861	down	13.894	5.35	12.749	4.028	3.812	5.323	10.664	4.388	_
Solyc09g007050.1	0.345	-1.536	0.00682	down	1.332	0.797	1.263	0.41	0.512	0.269	1.131	0.397	RecName: Full=Pentatricopeptide repeat-containing protein At2g37310
Solyc01g095930.3	0.346	-1.532	1.97e-05	down	80.654	124.363	90.185	38.726	21.2	47.511	98.401	35.812	RecName: Full=O-acyltransferase WSD1; AltName: Full=Diacylglycerol O-acyltransferase; Short=DGAT; AltName: Full=Long-chain-alcohol O-fatty-acyltransferase; AltName:
Solyc02g071920.3	0.346	-1.531	0.00436	down	1.292	1.638	1.589	0.484	0.532	0.591	1.506	0.536	RecName: Full=Aquaporin NIP1-1; AltName: Full=NOD26-like intrinsic protein 1-1; AltName: Full=OsNIP1;1
Solyc04g054260.3	0.346	-1.53	0.0003017	down	5.078	6.192	5.361	1.967	2.808	1.108	5.544	1.961	RecName: Full=Cytochrome P450 CYP736A12
Solyc02g067490.3	0.346	-1.53	0.006328	down	2.462	1.593	2.191	0.578	0.581	1.118	2.082	0.759	_
Solyc06g066340.3	0.347	-1.527	0.00716	down	1.235	2.263	1.314	0.621	0.463	0.656	1.604	0.58	RecName: Full=Probable transcription factor KAN2; AltName: Full=Protein KANADI 2
Solyc10g007280.3	0.347	-1.526	1.81e-06	down	7.839	4.743	7.637	2.724	2.266	2.248	6.74	2.413	RecName: Full=Mitochondrial chaperone BCS1
Solyc09g060090.3	0.348	-1.524	3.02e-06	down	10.827	5.622	10.524	3.303	2.857	3.506	8.991	3.222	RecName: Full=Phosphatidylinositol/phosphatidylcholine transfer protein SFH9; AltName: Full=Protein SEC FOURTEEN HOMOLOGS 9; Short=AtSFH9
Solyc07g014640.3	0.348	-1.524	0.01708	down	0.799	0.525	0.619	0.168	0.345	0.172	0.648	0.228	RecName: Full=Galacturonokinase; AltName: Full=D-galacturonic acid-1-P kinase
Solyc04g009840.3	0.348	-1.524	6.02e-05	down	3.141	2.073	3.359	0.989	1.192	0.85	2.858	1.01	_
Solyc07g062910.3	0.348	-1.523	0.003727	down	10.528	3.974	9.699	3.913	3.005	4.087	8.067	3.668	RecName: Full=Protein yippee-like At5g53940
Solyc02g068890.3	0.348	-1.522	0.004284	down	1.542	0.815	1.684	0.347	0.542	0.548	1.347	0.479	RecName: Full=Pentatricopeptide repeat-containing protein At4g19890
Solyc03g031440.3	0.348	-1.521	1.87e-06	down	25.738	28.76	29.706	10.991	5.792	12.335	28.068	9.706	RecName: Full=Protoplast secreted protein 2; Flags: Precursor
Solyc05g006640.3	0.348	-1.521	3.35e-05	down	15.695	6.5	12.534	3.881	4.719	3.947	11.576	4.182	RecName: Full=Phospholipid-transporting ATPase 3; Short=AtALA3; AltName: Full=Aminophospholipid ATPase 3; AltName: Full=Aminophospholipid flippase 3; AltName: Full=
Solyc06g069697.1	0.349	-1.519	8.55e-07	down	26.844	13.398	24.019	7.331	8.846	7.065	21.42	7.747	RecName: Full=Two-component response regulator-like APRR1; AltName: Full=ABI3-interacting protein 1; AltName: Full=Pseudo-response regulator 1; AltName: Full=Timin
Solyc02g092790.3	0.349	-1.518	4.87e-05	down	48.263	20.305	46.123	14.062	11.447	15.626	38.23	13.712	RecName: Full=Lysine-rich arabinogalactan protein 18; Short=Lys-rich AGP 18; Flags: Precursor
Solyc05g052670.1	0.349	-1.517	2.31e-06	down	19.094	31.077	18.436	4.533	12.235	3.527	22.869	6.765	RecName: Full=BAHD acyltransferase DCR; AltName: Full=Protein DEFECTIVE IN CUTICULAR RIDGES; AltName: Full=Protein PERMEABLE LEAVES 3
Solyc07g065860.3	0.35	-1.516	3.54e-10	down	4.117	3.92	3.574	1.146	1.665	1.344	3.87	1.385	RecName: Full=Probable LRR receptor-like serine/threonine-protein kinase At4g26540; Flags: Precursor
Solyc11g040222.1	0.35	-1.513	0.01717	down	4.408	1.186	3.522	2.051	1.034	1.495	3.039	1.527	_
Solyc06g068230.3	0.351	-1.512	0.002045	down	15.017	4.843	13.118	4.133	3.33	5.485	10.993	4.316	RecName: Full=Clustered mitochondria protein; AltName: Full=Friendly mitochondria protein
Solyc10g051030.2	0.352	-1.508	0.001144	down	3.447	1.729	3.634	0.789	1.3	1.054	2.937	1.048	_
Solyc07g043580.3	0.353	-1.503	0.02153	down	2.454	0.733	1.581	0.557	0.709	0.419	1.589	0.562	RecName: Full=Transcription factor PIF4; AltName: Full=Basic helix-loop-helix protein 9; Short=AtbHLH9; Short=bHLH 9; AltName: Full=Phytochrome-interacting factor 4
Solyc01g110970.3	0.353	-1.503	0.03113	down	0.46	0.453	1.074	0.179	0.148	0.355	0.662	0.227	RecName: Full=small auxin-up RNA (SAUR)
Solyc03g080100.3	0.353	-1.502	0.0008035	down	2.261	4.074	3.41	1.052	1.034	1.473	3.248	1.186	_
Solyc01g096170.3	0.354	-1.5	0.004095	down	3.439	1.014	2.766	0.947	0.759	0.936	2.406	0.881	RecName: Full=Probable serine/threonine-protein kinase WNK4; Short=OsWNK4; AltName: Full=Protein kinase with no lysine 4
Solyc03g122040.3	0.354	-1.5	0.0003033	down	3.69	1.584	2.895	0.862	1.212	0.882	2.723	0.985	_
Solyc06g066477.1	0.354	-1.5	0.005674	down	42.919	9.587	34.139	9.708	10.166	10.872	28.882	10.249	_
Solyc03g078230.3	0.354	-1.5	0.001769	down	7.597	2.39	6.615	2.061	1.625	2.43	5.534	2.039	_
Solyc06g051620.3	0.354	-1.498	2.52e-09	down	28.596	17.462	28.761	9.466	8.974	8.764	24.94	9.068	RecName: Full=Phosphoinositide phospholipase C 2; AltName: Full=Phosphoinositide phospholipase PLC2; Short=AtPLC2; Short=PI-PLC2
Solyc04g072450.3	0.354	-1.498	0.002009	down	9.963	18.376	13.693	5.848	8.009	3.194	14.011	5.684	RecName: Full=Glutamic acid-rich protein; Flags: Precursor
Solyc01g097470.3	0.354	-1.497	0.01997	down	4.788	1.503	4.106	1.599	1.005	1.215	3.466	1.273	_
Solyc01g103310.3	0.354	-1.497	0.01184	down	3.084	0.679	2.835	0.841	0.827	0.785	2.199	0.818	RecName: Full=Uncharacterized protein At5g08430
Solyc03g120620.3	0.356	-1.491	1.86e-05	down	1.364	1.982	1.589	0.484	0.719	0.591	1.645	0.598	RecName: Full=Homeobox-leucine zipper protein GLABRA 2; AltName: Full=HD-ZIP protein ATHB-10; AltName: Full=Homeobox-leucine zipper protein ATHB-10
Solyc07g007760.3	0.356	-1.49	3.34e-22	down	536.684	518.515	546.468	203.749	220.706	193.292	533.889	205.916	RecName: Full=Defensin-like protein P322; AltName: Full=Probable protease inhibitor P322; Flags: Precursor
Solyc07g063850.3	0.356	-1.489	1.82e-06	down	53.512	57.248	53.192	21.96	24.628	12.604	54.652	19.732	RecName: Full=Indole-3-acetic acid-amido synthetase GH3.6; AltName: Full=Auxin-responsive GH3-like protein 6; Short=AtGH3-6; AltName: Full=Protein DWARF IN LIGHT 1;
Solyc06g071620.3	0.356	-1.489	0.03822	down	1.808	0.317	1.383	0.231	0.473	0.591	1.169	0.432	RecName: Full=U5 small nuclear ribonucleoprotein 200 kDa helicase; AltName: Full=Activating signal cointegrator 1 complex subunit 3-like 1; AltName: Full=BRR2 homol
Solyc01g108975.1	0.357	-1.487	0.02361	down	2.091	0.525	1.993	0.694	0.345	0.656	1.536	0.565	_
Solyc01g104432.1	0.357	-1.487	0.003544	down	12.748	4.943	10.661	3.124	5.192	3.807	9.451	4.041	_
Solyc03g114730.3	0.357	-1.486	4.18e-05	down	5.369	3.042	4.605	1.525	1.97	1.258	4.339	1.584	RecName: Full=Uncharacterized protein At1g04910
Solyc04g079120.3	0.357	-1.485	2.26e-18	down	20.24	16.222	19.492	7.215	6.364	6.764	18.651	6.781	RecName: Full=Probable protein phosphatase 2C 12; Short=AtPP2C12
Solyc10g085920.2	0.357	-1.485	0.01104	down	2.293	0.914	1.71	0.41	0.827	0.548	1.639	0.595	_
Solyc05g012060.3	0.357	-1.485	0.004532	down	1.268	0.588	1.426	0.252	0.453	0.441	1.094	0.382	_
Solyc07g055910.3	0.357	-1.484	0.004213	down	1.13	0.634	1.254	0.316	0.266	0.548	1.006	0.377	_
Solyc04g071990.3	0.358	-1.482	0.0001194	down	7.444	3.884	6.615	2.114	2.896	1.549	5.981	2.186	RecName: Full=Protein GIGANTEA
Solyc02g055390.2	0.358	-1.482	0.04015	down	12.126	1.783	9.02	2.766	2.246	3.463	7.643	2.825	_
Solyc08g065430.3	0.358	-1.482	0.04864	down	1.171	0.887	1.598	0.389	0.227	0.764	1.219	0.46	RecName: Full=Pollen-specific protein SF21
Solyc02g067350.3	0.358	-1.48	0.03611	down	0.533	0.353	0.558	0.105	0.167	0.258	0.481	0.177	_
Solyc06g007300.2	0.359	-1.479	0.04993	down	4.271	0.444	1.864	0.484	1.271	2.355	2.193	1.37	RecName: Full=Putative pentatricopeptide repeat-containing protein At1g12700, mitochondrial; Flags: Precursor
Solyc06g082910.3	0.359	-1.478	0.01658	down	0.888	0.435	0.765	0.294	0.167	0.344	0.696	0.268	RecName: Full=Formin-like protein 1; Short=AtFH1; Short=AtFORMIN-8; Flags: Precursor
Solyc02g089040.3	0.359	-1.477	0.03036	down	0.678	0.398	0.36	0.168	0.198	0.15	0.478	0.172	_
Solyc04g009050.3	0.36	-1.475	0.03575	down	0.412	0.507	0.387	0.2	0.197	0.097	0.435	0.165	_
Solyc02g093190.3	0.36	-1.472	0.0001743	down	7.097	2.842	6.271	1.851	2.029	2.022	5.403	1.967	RecName: Full=Histone-lysine N-methyltransferase CLF; AltName: Full=Polycomb group protein CURLY LEAF; AltName: Full=Protein INCURVATA 1; AltName: Full=Protein SET D
Solyc02g079950.3	0.361	-1.471	0.004183	down	23.865	13.488	23.65	7.836	3.399	11.593	20.334	7.609	RecName: Full=Oxygen-evolving enhancer protein 3, chloroplastic; Short=OEE3; AltName: Full=16 kDa subunit of oxygen evolving system of photosystem II; AltName: Full=O
Solyc09g005570.3	0.361	-1.471	0.0002119	down	5.821	3.775	5.627	2.093	1.222	2.398	5.074	1.904	_
Solyc08g081495.1	0.361	-1.469	0.000185	down	10.471	5.205	10.515	2.724	3.901	3.065	8.73	3.23	RecName: Full=Mitogen-activated protein kinase 6; Short=MAP kinase 6
Solyc05g008090.3	0.362	-1.465	0.001646	down	3.972	1.684	4.046	1.178	1.556	0.968	3.234	1.234	RecName: Full=Protein WVD2-like 1; Short=AtWDL1
Solyc12g087950.1	0.362	-1.464	9.27e-06	down	40.392	21.11	38.263	12.001	13.378	12.141	33.255	12.507	_
Solyc11g065425.1	0.363	-1.463	0.01399	down	7.823	1.801	6.065	1.977	1.96	2.861	5.23	2.266	_
Solyc09g009080.3	0.363	-1.461	9.66e-05	down	2.277	1.032	2.019	0.6	0.749	0.613	1.776	0.654	RecName: Full=Transcriptional activator DEMETER; AltName: Full=DNA glycosylase-related protein DME
Solyc01g104410.3	0.364	-1.457	0.02076	down	5.345	2.417	5.017	3.576	2.374	3.065	4.26	3.005	_
Solyc07g043320.3	0.364	-1.457	0.0001744	down	186.941	69.93	162.526	53.03	47.089	56.211	139.799	52.11	_
Solyc03g098420.3	0.364	-1.457	0.0121	down	2.705	0.86	1.684	0.589	0.798	0.57	1.75	0.652	RecName: Full=Putative pentatricopeptide repeat-containing protein At2g01510
Solyc02g091660.3	0.364	-1.457	0.0006677	down	5.466	2.019	4.373	1.283	1.419	1.667	3.953	1.456	RecName: Full=Transcription factor GTE7; AltName: Full=Bromodomain-containing protein GTE7; AltName: Full=Protein GLOBAL TRANSCRIPTION FACTOR GROUP E7
Solyc12g096610.2	0.364	-1.457	0.01084	down	5.151	1.412	4.776	2.514	1.419	1.527	3.78	1.82	_
Solyc10g080130.2	0.365	-1.456	0.02236	down	2.584	0.625	2.268	0.536	0.788	0.774	1.826	0.699	_
Solyc03g114150.3	0.365	-1.456	2.48e-05	down	6.774	3.893	5.094	1.735	2.345	1.839	5.254	1.973	RecName: Full=Aldehyde dehydrogenase family 2 member B4, mitochondrial; Short=ALDH2a; Flags: Precursor
Solyc12g057040.2	0.365	-1.454	0.002722	down	3.94	1.593	3.479	1.031	1.34	1.011	3.004	1.127	_
Solyc03g096450.2	0.365	-1.454	0.002624	down	11.779	10.655	12.267	6.174	6.975	11.184	11.567	8.111	_
Solyc10g084325.1	0.365	-1.454	8.4e-05	down	5.458	3.223	4.098	1.399	1.35	2.097	4.26	1.615	_
Solyc08g007310.3	0.365	-1.453	0.0003649	down	3.342	2.01	2.904	1.157	1.251	0.678	2.752	1.029	RecName: Full=Probable glycosyltransferase At5g03795
Solyc10g079860.2	0.366	-1.452	0.01652	down	90.98	16.991	80.692	22.624	22.402	25.745	62.888	23.59	_
Solyc07g052240.3	0.367	-1.447	0.03458	down	0.791	0.516	0.73	0.189	0.384	0.183	0.679	0.252	RecName: Full=L-ascorbate oxidase homolog; Flags: Precursor
Solyc09g066410.2	0.367	-1.445	0.0002838	down	3.1	2.046	3.531	1.199	1.005	1.086	2.892	1.097	RecName: Full=Inorganic phosphate transporter 1-4; Short=AtPht1;4; AltName: Full=H(+)/Pi cotransporter
Solyc05g012200.3	0.368	-1.444	0.01432	down	31.705	6.228	28.392	7.825	7.97	8.764	22.108	8.186	RecName: Full=Asparagine synthetase domain-containing protein 1
Solyc08g068320.3	0.368	-1.442	0.01159	down	0.452	0.253	0.498	0.116	0.158	0.183	0.401	0.152	RecName: Full=Myb-related protein 3R-1; AltName: Full=Plant c-MYB-like protein 1; Short=Protein PC-MYB1
Solyc04g008090.3	0.369	-1.438	0.04954	down	0.856	0.914	0.928	0.284	0.227	0.538	0.899	0.35	_
Solyc05g054420.3	0.369	-1.438	3.63e-05	down	2.987	1.648	2.448	0.894	1.015	0.774	2.361	0.894	_
Solyc04g082140.3	0.369	-1.437	0.007952	down	43.621	17.58	37.936	11.138	19.732	6.528	33.046	12.466	RecName: Full=L-ascorbate oxidase homolog; Flags: Precursor
Solyc04g080390.3	0.371	-1.432	0.00654	down	28.112	7.921	24.337	6.7	7.113	9.324	20.123	7.712	_
Solyc07g053180.3	0.371	-1.431	4.21e-21	down	18.416	16.041	19.226	6.752	7.201	6.764	17.894	6.906	RecName: Full=Leucine-rich repeat-containing protein 66
Solyc08g061480.3	0.371	-1.431	0.000137	down	19.974	9.206	18.599	6.09	6.61	6.743	15.926	6.481	RecName: Full=Fatty-acid-binding protein 2; Short=AtFAP2; AltName: Full=Chalcone-flavanone isomerase family protein 2
Solyc07g047740.3	0.371	-1.429	0.001207	down	3.811	1.765	3.737	1.178	1.645	1	3.104	1.274	RecName: Full=Peroxidase 3; Short=Atperox P3; AltName: Full=ATPRC; AltName: Full=RCI3A; AltName: Full=Rare cold-inducible protein; Flags: Precursor
Solyc06g005410.3	0.371	-1.429	6.52e-06	down	2.075	1.675	2.216	0.621	0.818	0.839	1.989	0.759	_
Solyc06g073680.3	0.372	-1.426	0.01512	down	2.503	0.869	2.62	0.715	0.483	1.022	1.997	0.74	_
Solyc06g069665.1	0.372	-1.425	0.001421	down	9.244	3.639	9.02	3.587	3.202	2.957	7.301	3.249	RecName: Full=Formin-like protein 20; Short=AtFH20
Solyc08g065450.2	0.372	-1.425	0.005711	down	7.476	2.435	6.537	1.988	2.157	2.602	5.483	2.249	_
Solyc08g007910.3	0.373	-1.424	0.0008787	down	32.132	12.882	28.16	10.476	11.723	10.378	24.391	10.859	RecName: Full=Serine/threonine-protein kinase EDR1; AltName: Full=MAPKK kinase EDR1; AltName: Full=Protein ENHANCED DISEASE RESISTANCE 1; Short=AtEDR1; AltName: Ful
Solyc05g013250.2	0.373	-1.423	0.01921	down	2.01	0.715	1.658	0.642	0.414	0.645	1.461	0.567	_
Solyc07g026620.3	0.373	-1.422	0.001249	down	24.568	11.234	20.368	10.223	8.935	11.195	18.723	10.118	_
Solyc07g062130.3	0.373	-1.422	0.003816	down	15.598	4.526	13.427	4.544	4.482	3.807	11.184	4.278	RecName: Full=Probable rhamnose biosynthetic enzyme 1
Solyc03g034020.3	0.373	-1.422	0.005431	down	2.842	1.439	2.491	0.82	1.231	0.538	2.257	0.863	RecName: Full=U-box domain-containing protein 45; AltName: Full=Plant U-box protein 45
Solyc07g005490.3	0.373	-1.421	0.004583	down	7.468	3.947	4.957	1.977	2.955	1.258	5.457	2.063	_
Solyc02g085730.3	0.373	-1.421	4.07e-16	down	59.978	54.432	60.822	22.056	19.279	25.659	58.411	22.331	RecName: Full=Allene oxide cyclase 3, chloroplastic; Flags: Precursor
Solyc06g074940.3	0.374	-1.419	3.02e-08	down	105.884	62.127	95.227	32.247	37.641	31.316	87.746	33.735	RecName: Full=ABC transporter F family member 1; Short=ABC transporter ABCF.1; Short=AtABCF1; AltName: Full=GCN20-type ATP-binding cassette protein GCN1
Solyc03g123740.3	0.374	-1.419	0.001358	down	13.208	4.427	11.374	3.481	4.088	3.527	9.67	3.699	RecName: Full=Protein STRUBBELIG-RECEPTOR FAMILY 6; AltName: Full=Leucine-rich repeat receptor kinase-like protein SRF6; Flags: Precursor
Solyc05g056420.3	0.374	-1.417	0.02909	down	1.074	0.226	0.842	0.252	0.296	0.269	0.714	0.272	RecName: Full=Diacylglycerol kinase 2; Short=AtDGK2; Short=DAG kinase 2; AltName: Full=Diglyceride kinase 2; Short=DGK 2
Solyc07g063460.2	0.374	-1.417	0.01492	down	84.174	19.671	79.652	22.939	28.972	19.852	61.166	23.921	_
Solyc09g009660.3	0.374	-1.417	0.04332	down	2.495	0.616	1.924	0.578	0.877	1.097	1.678	0.851	RecName: Full=Solute carrier family 35 member F1
Solyc04g058110.3	0.375	-1.416	0.02479	down	3.657	0.914	3.161	1.083	0.699	1.194	2.577	0.992	RecName: Full=G-type lectin S-receptor-like serine/threonine-protein kinase At1g61500; Flags: Precursor
Solyc03g007760.3	0.375	-1.414	0.003262	down	1.582	1.168	1.813	0.621	0.798	0.312	1.521	0.577	RecName: Full=Spastin
Solyc04g073960.3	0.375	-1.414	3.24e-10	down	26.554	17.752	26.201	9.329	8.896	9.259	23.502	9.161	_
Solyc01g095900.3	0.376	-1.411	2.61e-08	down	12.611	7.278	10.386	3.755	3.95	3.968	10.092	3.891	RecName: Full=Clustered mitochondria protein; AltName: Full=Friendly mitochondria protein
Solyc12g008320.2	0.376	-1.41	0.04325	down	0.541	1.059	0.472	0.263	0.187	0.355	0.691	0.268	_
Solyc11g005480.2	0.377	-1.409	0.007534	down	71.628	20.685	70.856	20.983	14.964	27.068	54.39	21.005	_
Solyc01g097040.3	0.377	-1.408	0.0002792	down	24.196	10.474	22.928	7.394	8.797	5.99	19.199	7.394	_
Solyc01g094830.3	0.377	-1.407	0.0003592	down	4.408	2.046	4.27	1.956	1.123	2.28	3.575	1.786	RecName: Full=Protein TRANSPARENT TESTA 12; AltName: Full=MATE efflux family protein TT12; AltName: Full=Protein DTX41
Solyc11g045100.2	0.377	-1.406	0.001204	down	8.526	4.092	8.324	2.672	2.404	3.205	6.981	2.76	_
Solyc08g023280.3	0.378	-1.405	0.03224	down	0.299	0.552	0.361	0.147	0.167	0.161	0.404	0.158	RecName: Full=Protein BREAST CANCER SUSCEPTIBILITY 1 homolog; Short=AtBRCA1
Solyc04g082630.3	0.378	-1.404	3.39e-05	down	4.723	4.173	4.536	2.114	1.182	1.989	4.477	1.762	RecName: Full=Glyceraldehyde-3-phosphate dehydrogenase B, chloroplastic; AltName: Full=NADP-dependent glyceraldehydephosphate dehydrogenase subunit B; Flags: Precursor
Solyc10g006710.3	0.378	-1.404	0.0001694	down	86.572	36.925	83.802	25.516	29.711	26.788	69.1	27.338	RecName: Full=G-type lectin S-receptor-like serine/threonine-protein kinase At4g27290; Flags: Precursor
Solyc12g076350.2	0.378	-1.403	0.001901	down	5.433	3.078	5.352	2.03	1.951	2.291	4.621	2.091	_
Solyc12g098570.2	0.378	-1.403	0.002383	down	18.077	5.721	15.412	4.712	5.684	4.753	13.07	5.05	_
Solyc02g062370.3	0.378	-1.402	0.0008089	down	19.586	7.269	14.673	4.533	6.581	4.947	13.843	5.354	RecName: Full=Zinc finger CCCH domain-containing protein 44; Short=AtC3H44
Solyc11g069460.2	0.379	-1.4	7.6e-05	down	6.919	4.001	6.168	1.83	2.522	2.301	5.696	2.218	_
Solyc09g072860.2	0.379	-1.399	0.01701	down	1.889	0.742	1.71	0.81	0.433	0.452	1.447	0.565	_
Solyc03g116390.3	0.379	-1.398	0.01173	down	54.69	50.621	57.953	23.654	7.576	33.767	54.421	21.666	RecName: Full=Late embryogenesis abundant protein 76; Short=LEA 76
Solyc05g056480.3	0.38	-1.396	3.29e-08	down	2.131	1.584	2.319	0.831	0.719	0.807	2.011	0.786	RecName: Full=2-oxoisovalerate dehydrogenase subunit alpha 2, mitochondrial; AltName: Full=Branched-chain alpha-keto acid dehydrogenase E1 component alpha chain; S
Solyc02g062710.1	0.38	-1.395	0.008394	down	1.72	1.358	1.34	0.642	0.581	0.516	1.473	0.58	RecName: Full=BAHD acyltransferase DCR; AltName: Full=Protein DEFECTIVE IN CUTICULAR RIDGES; AltName: Full=Protein PERMEABLE LEAVES 3
Solyc01g079810.3	0.381	-1.394	0.0001524	down	24.713	10.8	22.482	8.004	6.384	8.614	19.332	7.667	RecName: Full=E3 ubiquitin-protein ligase RHF1A; AltName: Full=RING-H2 zinc finger protein RHF1a
Solyc04g008385.1	0.381	-1.393	0.006368	down	5.611	1.104	4.742	1.22	1.162	0.807	3.819	1.063	RecName: Full=G-type lectin S-receptor-like serine/threonine-protein kinase At1g61420; Flags: Precursor
Solyc11g020770.2	0.381	-1.392	0.01587	down	2.834	0.751	2.405	1.01	0.719	0.71	1.997	0.813	_
Solyc05g011990.3	0.382	-1.39	0.001266	down	14.016	4.87	11.64	4.06	3.911	3.882	10.175	3.951	RecName: Full=Nucleolar protein 14; AltName: Full=Nucleolar complex protein 14
Solyc08g044265.1	0.382	-1.389	2e-05	down	4.271	4.065	4.493	2.282	1.192	2.549	4.276	2.008	RecName: Full=Protein ECERIFERUM 1
Solyc07g041280.3	0.382	-1.389	0.04372	down	1.574	0.978	1.203	0.305	0.374	0.828	1.252	0.502	RecName: Full=Omega-amidase,chloroplastic; AltName: Full=Nitrilase-like protein 3; Flags: Precursor
Solyc03g078570.3	0.382	-1.388	0.005732	down	97.891	27.085	86.542	29.954	25.948	31.434	70.506	29.112	RecName: Full=Ras-related protein RABH1e; Short=AtRABH1e
Solyc03g117010.3	0.382	-1.388	0.003278	down	17.503	5.386	16.443	4.617	5.339	5.377	13.111	5.111	_
Solyc03g007800.3	0.382	-1.387	4.86e-05	down	1.243	0.797	1.134	0.431	0.433	0.376	1.058	0.413	_
Solyc03g031910.3	0.382	-1.387	0.0001483	down	0.84	0.869	0.893	0.294	0.374	0.344	0.867	0.337	RecName: Full=Probable helicase senataxin; AltName: Full=Amyotrophic lateral sclerosis 4 protein; AltName: Full=SEN1 homolog
Solyc07g006410.1	0.382	-1.387	0.01954	down	2.858	2.471	2.826	0.578	1.606	0.979	2.718	1.054	_
Solyc11g032100.2	0.383	-1.385	0.00434	down	2.535	3.422	2.612	1.494	0.985	0.914	2.856	1.131	_
Solyc02g082490.3	0.383	-1.385	0.03819	down	0.654	0.516	0.67	0.189	0.335	0.183	0.613	0.236	RecName: Full=Probable protein phosphatase 2C 47; Short=AtPP2C47
Solyc01g109230.3	0.383	-1.383	0.01703	down	1.905	1.738	2.612	0.789	1.015	0.645	2.085	0.816	_
Solyc02g036270.3	0.384	-1.379	0.004222	down	3.585	1.077	3.024	0.957	1.133	1.011	2.562	1.034	RecName: Full=Probable disease resistance protein At4g27220
Solyc02g086800.3	0.385	-1.378	1.01e-05	down	5.982	3.132	4.965	1.998	1.852	1.721	4.693	1.857	RecName: Full=Putative phospholipid-transporting ATPase 8; Short=AtALA8; AltName: Full=Aminophospholipid flippase 8
Solyc12g056580.2	0.385	-1.378	0.008128	down	21.282	6.201	17.637	5.269	7.97	4.474	15.04	5.904	_
Solyc05g006340.3	0.385	-1.377	5.52e-09	down	18.973	25.474	21.898	8.635	10.166	7.463	22.115	8.755	RecName: Full=Periodic tryptophan protein 2; AltName: Full=U three protein 1; AltName: Full=U3 small nucleolar RNA-associated protein 1; Short=U3 snoRNA-associated pr
Solyc04g015460.3	0.385	-1.376	0.002334	down	1.429	1.249	0.971	0.526	0.364	0.591	1.216	0.494	RecName: Full=G-type lectin S-receptor-like serine/threonine-protein kinase At5g35370; Flags: Precursor
Solyc09g090900.3	0.385	-1.376	0.003974	down	44.711	13.271	40.788	13.01	13.23	12.743	32.923	12.994	RecName: Full=3-isopropylmalate dehydratase large subunit; AltName: Full=AtLEUC; AltName: Full=Isopropylmalate isomerase large subunit 1; Short=AtIIL1; Flags: Precu
Solyc02g070890.3	0.386	-1.375	8.21e-08	down	13.16	7.785	12.121	5.196	5.211	4.635	11.022	5.014	RecName: Full=LRR receptor-like serine/threonine-protein kinase FLS2; AltName: Full=Protein FLAGELLIN-SENSING 2; AltName: Full=Protein FLAGELLIN-SENSITIVE 2; Flags:
Solyc02g077270.3	0.386	-1.373	0.04948	down	1.179	1.838	1.383	0.694	0.827	0.172	1.467	0.564	_
Solyc08g044375.1	0.386	-1.372	0.03506	down	2.002	1.05	1.71	0.578	0.532	0.452	1.587	0.521	_
Solyc05g054870.3	0.386	-1.372	0.001003	down	6.879	3.739	6.606	2.177	2.768	1.86	5.741	2.268	_
Solyc06g006020.2	0.387	-1.371	0.03024	down	0.501	0.362	0.335	0.168	0.138	0.183	0.399	0.163	RecName: Full=Probable LRR receptor-like serine/threonine-protein kinase At3g47570; Flags: Precursor
Solyc05g053820.3	0.387	-1.37	0.00245	down	4.723	9.297	5.721	2.871	1.744	3.431	6.58	2.682	RecName: Full=Anthocyanidin 3-O-glucoside 5-O-glucosyltransferase; AltName: Full=UDP-glucose:anthocyanin 5-O-glucosyltransferase HGT8; Flags: Precursor
Solyc01g097820.3	0.387	-1.369	0.02185	down	1.025	0.398	0.893	0.21	0.266	0.387	0.772	0.288	_
Solyc02g063320.3	0.388	-1.367	0.03906	down	0.856	0.634	0.825	0.273	0.197	0.484	0.772	0.318	RecName: Full=U-box domain-containing protein 4; AltName: Full=Plant U-box protein 4; Short=OsPUB4
Solyc02g065610.3	0.388	-1.367	0.02594	down	1.041	1.403	0.979	0.442	0.305	0.624	1.141	0.457	RecName: Full=Protein trichome birefringence-like 19
Solyc08g078440.3	0.389	-1.364	2.1e-05	down	32.262	15.389	27.421	9.266	11.122	9.033	25.024	9.807	_
Solyc06g076400.3	0.389	-1.361	3.88e-06	down	2.115	2.698	2.646	1.21	0.818	1.022	2.486	1.017	RecName: Full=Probable protein phosphatase 2C 24; Short=AtPP2C24
Solyc10g080880.2	0.39	-1.359	1.6e-08	down	5.999	7.993	6.254	2.661	2.63	2.85	6.749	2.714	_
Solyc03g097850.1	0.39	-1.358	0.01438	down	1.671	1.068	1.71	0.789	0.709	0.269	1.483	0.589	RecName: Full=Pentatricopeptide repeat-containing protein At5g16860
Solyc09g090870.3	0.39	-1.358	0.001583	down	4.65	1.792	3.651	1.273	1.497	1.258	3.364	1.343	RecName: Full=DNA mismatch repair protein MSH1, mitochondrial; Short=AtMSH1; AltName: Full=MutS protein homolog 1; AltName: Full=Protein CHLOROPLAST MUTATOR; Flags:
Solyc04g076695.1	0.39	-1.357	3.28e-05	down	17.301	17.372	17.319	9.434	6.255	10.023	17.331	8.571	_
Solyc09g016950.3	0.39	-1.357	0.004329	down	15.913	8.02	17.25	9.182	8.915	12.55	13.728	10.216	_
Solyc10g083380.2	0.391	-1.356	0.02224	down	19.061	5.386	17.671	6.931	4.137	9.797	14.039	6.955	_
Solyc03g120140.3	0.391	-1.355	1.38e-08	down	29.904	19.689	26.296	8.898	11.526	10.001	25.296	10.142	_
Solyc03g095680.2	0.391	-1.354	0.0006717	down	4.594	2.209	3.883	1.283	1.882	1.129	3.562	1.431	RecName: Full=E3 ubiquitin-protein ligase SHPRH; AltName: Full=SNF2, histone-linker, PHD and RING finger domain-containing helicase
Solyc05g005620.3	0.391	-1.354	0.01615	down	48.142	10.935	39.938	14.704	14.619	13.012	33.005	14.112	RecName: Full=Zinc finger CCCH domain-containing protein 13
Solyc02g083220.2	0.391	-1.353	0.002426	down	16.777	5.658	14.218	4.333	5.28	5.044	12.218	4.886	RecName: Full=DNA-directed RNA polymerase II subunit 1; AltName: Full=DNA-directed RNA polymerase II subunit RPB1; Short=DNA polymerase II subunit B1; AltName: Fu
Solyc04g058190.3	0.391	-1.353	2.08e-05	down	1.59	1.113	1.521	0.484	0.68	0.527	1.408	0.564	RecName: Full=Histone-lysine N-methyltransferase 2C; Short=Lysine N-methyltransferase 2C; AltName: Full=Homologous to ALR protein; AltName: Full=Myeloid/lymphoid
Solyc01g107415.1	0.391	-1.353	0.03768	down	2.366	0.697	1.649	0.715	0.906	0.828	1.571	0.816	_
Solyc01g097600.2	0.392	-1.352	8.89e-06	down	7.864	4.78	7.766	2.324	2.847	3.301	6.803	2.824	RecName: Full=Pseudouridylate synthase 7 homolog
Solyc04g076500.3	0.392	-1.352	0.0004222	down	7.42	3.322	6.202	2.43	2.906	1.86	5.648	2.399	_
Solyc01g007100.3	0.392	-1.352	0.002558	down	4.715	2.299	4.175	1.378	2.039	1.054	3.73	1.49	RecName: Full=Digalactosyldiacylglycerol synthase 1, chloroplastic; Flags: Precursor
Solyc07g063410.3	0.392	-1.351	4.97e-13	down	33.311	29.783	36.527	12.464	15.24	12.442	33.207	13.382	RecName: Full=NAC domain-containing protein 72; Short=ANAC072; AltName: Full=Protein RESPONSIVE TO DESICCATION 26
Solyc01g111970.3	0.393	-1.349	0.0005434	down	3.698	2.571	2.792	0.999	1.054	1.624	3.02	1.226	RecName: Full=L-ascorbate oxidase homolog; Flags: Precursor
Solyc03g124010.3	0.393	-1.348	0.00447	down	13.047	3.811	10.438	3.629	3.487	3.882	9.099	3.666	RecName: Full=Probable helicase MAGATAMA 3; AltName: Full=SEN1-like protein
Solyc02g088910.3	0.393	-1.347	4.33e-09	down	15.332	10.582	14.501	5.332	5.527	5.495	13.472	5.451	RecName: Full=Ninja-family protein 6
Solyc03g117540.3	0.393	-1.346	0.03589	down	0.492	0.235	0.361	0.126	0.197	0.118	0.363	0.147	RecName: Full=ABC transporter C family member 13; Short=ABC transporter ABCC.13; Short=AtABCC13; AltName: Full=ATP-energized glutathione S-conjugate pump 11; AltN
Solyc09g064500.3	0.394	-1.345	0.002138	down	8.606	10.338	9.433	3.471	2.394	5.829	9.459	3.898	RecName: Full=Photosystem II reaction center PSB28 protein, chloroplastic; AltName: Full=Photosystem II protein W-like; Flags: Precursor
Solyc07g017520.3	0.394	-1.343	0.009512	down	44.396	11.488	38.314	14.388	11.634	12.733	31.399	12.918	_
Solyc08g074940.3	0.395	-1.341	7.43e-08	down	8.073	6.97	7.826	3.744	2.808	2.764	7.623	3.105	RecName: Full=Probable aspartic protease At2g35615; Flags: Precursor
Solyc03g121540.3	0.396	-1.338	3.07e-08	down	23.034	22.685	22.344	8.982	6.984	11.797	22.688	9.254	RecName: Full=Beta-galactosidase; AltName: Full=Acid beta-galactosidase; Short=Lactase; AltName: Full=Exo-(1--)4)-beta-D-galactanase; Flags: Precursor
Solyc04g071660.3	0.396	-1.337	0.03234	down	0.678	0.226	0.533	0.252	0.207	0.118	0.479	0.192	_
Solyc03g006400.3	0.396	-1.337	5.27e-07	down	10.011	15.561	11.262	4.838	5.369	4.807	12.278	5.005	RecName: Full=Serine/threonine-protein kinase HT1; AltName: Full=High leaf temperature protein 1
Solyc07g052390.3	0.396	-1.336	0.005232	down	3.455	1.276	2.697	0.841	1.172	1	2.476	1.004	RecName: Full=Glutamate receptor 3.5; AltName: Full=Ionotropic glutamate receptor GLR6; AltName: Full=Ligand-gated ion channel 3.5; Flags: Precursor
Solyc02g093300.3	0.396	-1.335	0.003754	down	1.259	0.643	1.366	0.347	0.404	0.581	1.089	0.444	RecName: Full=DNA polymerase alpha catalytic subunit
Solyc01g060460.2	0.397	-1.333	1.26e-06	down	2.624	2.716	2.259	0.905	1.202	0.979	2.533	1.029	RecName: Full=SNF2 domain-containing protein CLASSY 4; AltName: Full=Chromatin remodeling protein 40
Solyc01g034150.3	0.397	-1.333	0.002046	down	7.113	2.833	6.675	2.188	2.079	2.57	5.54	2.279	RecName: Full=DNA polymerase eta; AltName: Full=Radiation-sensitive protein 30; Short=AtRAD30; AltName: Full=Y-family DNA polymerase H; Short=AtPOLH
Solyc01g049690.3	0.397	-1.332	0.006692	down	32.617	16.62	26.872	6.142	12.196	13.249	25.37	10.529	RecName: Full=Transcription factor Pur-alpha 1; AltName: Full=Purine-rich single-stranded DNA-binding protein alpha 1
Solyc04g009850.3	0.398	-1.329	0.02554	down	2.777	6.735	3.883	1.367	2.62	1.43	4.465	1.806	RecName: Full=Deacetoxyvindoline 4-hydroxylase
Solyc02g093320.3	0.399	-1.326	0.0009999	down	6.184	3.114	5.283	2.019	1.606	2.764	4.86	2.13	_
Solyc01g102810.3	0.399	-1.325	0.002859	down	1.09	0.733	1.151	0.536	0.414	0.258	0.991	0.403	RecName: Full=Protein STICHEL
Solyc03g114780.3	0.4	-1.322	0.002045	down	6.548	2.191	5.575	1.683	1.852	1.473	4.771	1.669	RecName: Full=Uncharacterized ATP-dependent helicase YprA
Solyc10g086760.2	0.4	-1.322	7.83e-05	down	5.991	3.63	4.905	1.767	2.473	1.71	4.842	1.983	_
Solyc03g114840.3	0.4	-1.322	1.01e-12	down	13.919	12.8	15.369	5.785	5.408	5.904	14.029	5.699	RecName: Full=MADS-box protein CMB1
Solyc02g080080.3	0.4	-1.321	0.009941	down	49.208	14.955	42.833	14.798	10.383	19.422	35.665	14.868	RecName: Full=Cysteine-rich receptor-like protein kinase 5; Short=Cysteine-rich RLK5; AltName: Full=Receptor-like protein kinase 6; Flags: Precursor
Solyc01g107510.3	0.401	-1.32	0.001043	down	25.714	9.532	21.837	7.615	7.96	7.786	19.028	7.787	RecName: Full=DNA repair protein REV1; Short=AtREV1; AltName: Full=Rev1-like terminal deoxycytidyl transferase
Solyc12g013600.2	0.401	-1.32	0.02838	down	0.694	0.281	0.816	0.189	0.246	0.301	0.597	0.245	_
Solyc08g081120.3	0.401	-1.319	0.01278	down	6.354	2.245	5.464	1.504	2.492	1.774	4.688	1.923	RecName: Full=Kinesin KP1; AltName: Full=Kinesin-like protein 1; Short=AtKP1
Solyc05g026227.1	0.401	-1.319	0.0258	down	15.097	3.241	13.427	4.186	4.522	4.162	10.588	4.29	RecName: Full=40S ribosomal protein S14; AltName: Full=Clone MCH2
Solyc02g088395.1	0.401	-1.318	0.009922	down	11.505	3.82	10.008	3.807	3.487	5.087	8.444	4.127	_
Solyc03g083590.3	0.401	-1.318	0.02522	down	0.42	0.199	0.447	0.137	0.148	0.161	0.355	0.149	RecName: Full=Probable serine/threonine-protein kinase DDB_G0272282
Solyc03g114750.3	0.401	-1.317	0.003574	down	2.139	4.155	2.697	1.346	0.965	1.452	2.997	1.254	_
Solyc10g078590.2	0.401	-1.317	0.0001245	down	25.076	28.072	28.667	12.18	7.122	15.023	27.272	11.442	_
Solyc07g053250.3	0.402	-1.316	0.01764	down	17.027	5.16	16.322	6.048	6.137	7.807	12.836	6.664	_
Solyc12g007140.2	0.402	-1.316	0.01367	down	1.695	0.769	1.598	0.4	0.729	0.516	1.354	0.548	_
Solyc02g079590.3	0.402	-1.316	1.95e-06	down	24.188	13.434	22.688	8.162	8.541	8.162	20.103	8.288	RecName: Full=Receptor-like serine/threonine-protein kinase SD1-8; AltName: Full=Arabidopsis thaliana receptor kinase 3; AltName: Full=S-domain-1 (SD1) receptor kin
Solyc07g043550.3	0.402	-1.316	0.00151	down	3.06	1.657	2.13	0.957	0.867	1.022	2.282	0.949	RecName: Full=UDP-arabinose 4-epimerase 1; AltName: Full=UDP-D-xylose 4-epimerase 1
Solyc11g028175.1	0.402	-1.316	0.004736	down	9.68	4.11	8.548	3.881	3.409	3.549	7.446	3.613	_
Solyc10g005480.3	0.402	-1.315	2.04e-05	down	55.739	33.675	56.922	20.941	14.846	26.046	48.779	20.611	RecName: Full=F-box protein SKIP27; AltName: Full=SKP1-interacting partner 27
Solyc02g088630.3	0.402	-1.315	0.0004087	down	28.354	12.23	26.614	8.709	10.285	8.614	22.399	9.203	RecName: Full=Probable galacturonosyltransferase 13
Solyc12g100260.1	0.402	-1.314	0.04535	down	4005.82	1254.28	3664.57	1915.84	1509.91	1536.59	2974.89	1654.11	_
Solyc05g013400.3	0.402	-1.313	0.01866	down	16.074	4.78	13.307	6.805	6.659	7.334	11.387	6.933	RecName: Full=Pentatricopeptide repeat-containing protein At5g57250, mitochondrial; Flags: Precursor
Solyc05g006980.3	0.403	-1.312	4.01e-07	down	8.162	7.776	7.732	2.924	2.916	4.054	7.89	3.298	RecName: Full=Homeobox-leucine zipper protein ATHB-16; AltName: Full=HD-ZIP protein ATHB-16; AltName: Full=Homeodomain transcription factor ATHB-16
Solyc01g008790.3	0.403	-1.311	0.003174	down	0.67	0.407	0.687	0.284	0.197	0.258	0.588	0.246	RecName: Full=Non-specific phospholipase C2; Flags: Precursor
Solyc09g064200.3	0.403	-1.31	0.0007371	down	22.008	8.763	18.685	6.258	7.753	6.431	16.485	6.814	RecName: Full=Myosin-9; AltName: Full=Myosin XI C; Short=AtXIC
Solyc03g083060.3	0.403	-1.31	0.002808	down	0.896	0.724	0.962	0.368	0.236	0.484	0.861	0.363	_
Solyc08g066020.2	0.404	-1.307	3.54e-08	down	17.98	11.886	17.13	6.689	6.945	5.872	15.665	6.502	RecName: Full=Long chain base biosynthesis protein 1; Short=AtLCB1; AltName: Full=Protein EMBRYO DEFECTIVE 2779; AltName: Full=Protein FUMONISIN B1 RESISTANT 11
Solyc07g018035.1	0.404	-1.306	0.003797	down	4.521	2.842	4.45	2.724	3.734	3.355	3.938	3.271	_
Solyc05g053835.1	0.404	-1.306	6.71e-05	down	103.268	48.747	91.851	33.814	35.76	33.241	81.289	34.272	RecName: Full=Probable UDP-N-acetylglucosamine--peptide N-acetylglucosaminyltransferase SEC; AltName: Full=Protein SECRET AGENT
Solyc07g062580.3	0.404	-1.306	0.004171	down	11.674	5.341	11.099	3.492	5.389	2.721	9.371	3.867	RecName: Full=TPR repeat-containing thioredoxin TTL1; AltName: Full=Tetratricopeptide repeat thioredoxin-like 1
Solyc11g067140.2	0.405	-1.305	0.0002232	down	3.827	2.345	3.256	1.252	1.704	1.936	3.143	1.631	_
Solyc11g012530.2	0.405	-1.304	0.009391	down	3.464	2.652	2.801	2.009	1.98	0.764	2.972	1.584	_
Solyc10g079150.2	0.405	-1.304	0.03753	down	1.316	0.38	1.194	0.442	0.315	0.452	0.963	0.403	_
Solyc07g056260.3	0.405	-1.304	0.0002312	down	9.309	4.155	8.067	2.829	2.66	3.42	7.177	2.97	RecName: Full=Putative callose synthase 6; AltName: Full=1,3-beta-glucan synthase; AltName: Full=Protein GLUCAN SYNTHASE-LIKE 11
Solyc06g051800.3	0.406	-1.302	0.008687	down	318.789	1101.53	491.127	264.374	285.556	253.03	637.149	267.653	RecName: Full=Expansin-A7; AltName: Full=Alpha-expansin-7; AltName: Full=OsEXP7; AltName: Full=OsEXPA7; AltName: Full=OsaEXPa1.26; Flags: Precursor
Solyc02g069430.3	0.406	-1.301	4e-06	down	64.241	34.101	57.265	23.044	20.52	22.895	51.869	22.153	RecName: Full=Putative phospholipid-transporting ATPase 7; Short=AtALA7; AltName: Full=Aminophospholipid flippase 7
Solyc12g088940.2	0.406	-1.301	0.03277	down	4.134	1.123	4.493	1.052	1.31	1.699	3.25	1.354	_
Solyc04g016260.3	0.406	-1.3	6.39e-06	down	15.267	8.247	13.986	5.269	5.29	4.839	12.5	5.133	RecName: Full=Putative calcium-transporting ATPase 11, plasma membrane-type; AltName: Full=Ca(2+)-ATPase isoform 11
Solyc06g007320.3	0.406	-1.3	0.03024	down	7.258	2.254	4.081	1.157	2.975	1.506	4.531	1.879	RecName: Full=Ubiquitin-activating enzyme E1 1; Short=AtUBA1; AltName: Full=Protein MODIFIER OF SNC1 5
Solyc03g083245.1	0.406	-1.299	0.0002206	down	10.455	5.902	9.329	3.997	4.522	4.656	8.562	4.392	RecName: Full=Lysine-specific demethylase 3B; AltName: Full=JmjC domain-containing histone demethylation protein 2B; AltName: Full=Jumonji domain-containing prote
Solyc03g123570.3	0.406	-1.299	9.15e-05	down	23.752	11.234	20.102	7.667	8.482	7.345	18.363	7.831	RecName: Full=1-phosphatidylinositol-3-phosphate 5-kinase FAB1B; Short=Phosphatidylinositol 3-phosphate 5-kinase; AltName: Full=FYVE finger-containing phosphoinosi
Solyc08g048250.3	0.407	-1.298	5.56e-13	down	21.677	18.404	22.791	8.572	8.649	7.732	20.957	8.318	RecName: Full=Peroxisomal (S)-2-hydroxy-acid oxidase GLO5; AltName: Full=Glycolate oxidase 3; Short=AtGLO5; Short=GOX 3; AltName: Full=Short chain alpha-hydroxy aci
Solyc12g056995.1	0.407	-1.298	0.005313	down	11.448	7.686	12.001	7.541	6.433	6.936	10.378	6.97	_
Solyc11g010930.2	0.407	-1.296	0.0008309	down	38.446	25.383	37.155	17.554	8.63	16.894	33.661	14.359	_
Solyc01g102610.3	0.407	-1.296	0.002584	down	3.641	7.93	4.544	2.535	1.685	2.581	5.372	2.267	RecName: Full=Ferric reduction oxidase 7, chloroplastic; Short=AtFRO7; AltName: Full=Ferric-chelate reductase 7; Flags: Precursor
Solyc08g067610.3	0.408	-1.294	0.003104	down	49.595	18.295	42.343	13.663	19.742	12.485	36.744	15.297	RecName: Full=Putative pleiotropic drug resistance protein 7
Solyc09g005860.3	0.408	-1.293	0.0002486	down	4.053	2.598	4.089	1.536	1.714	1.237	3.58	1.496	RecName: Full=Ankyrin repeat-containing protein At5g02620
Solyc01g108035.1	0.408	-1.293	0.01399	down	5.53	1.792	4.355	1.357	1.616	2.108	3.892	1.694	RecName: Full=Dynamin-related protein 3A; AltName: Full=Dynamin-like protein 2; AltName: Full=Dynamin-like protein 2a
Solyc03g032090.1	0.408	-1.292	7e-06	down	132.082	227.95	150.86	75.412	63.008	87.72	170.297	75.38	RecName: Full=Proton-coupled amino acid transporter 1; Short=Proton/amino acid transporter 1; AltName: Full=Solute carrier family 36 member 1
Solyc05g055910.3	0.408	-1.292	0.003634	down	1.163	0.941	1.203	0.663	0.345	0.387	1.102	0.465	RecName: Full=Cysteine-rich repeat secretory protein 39; AltName: Full=Plasmodesmata-located protein 4; Short=PDLP4; Flags: Precursor
Solyc01g106700.3	0.408	-1.292	0.03165	down	2.745	4.888	4.57	1.651	1.409	2.151	4.068	1.737	RecName: Full=Agamous-like MADS-box protein AGL61; AltName: Full=Protein DIANA
Solyc04g078840.3	0.409	-1.291	0.001201	down	19.013	7.903	18.152	6.184	7.053	5.71	15.023	6.316	RecName: Full=ABSCISIC ACID-INSENSITIVE 5-like protein 5; AltName: Full=ABA-responsive element-binding protein 1; AltName: Full=Abscisic acid responsive elements-b
Solyc06g008480.2	0.409	-1.29	0.02242	down	3.609	2.336	4.287	1.451	2.088	0.914	3.411	1.484	_
Solyc08g006370.1	0.409	-1.29	0.02383	down	9.252	4.734	10.747	2.482	3.862	4.194	8.244	3.513	RecName: Full=UDP-glycosyltransferase 74F2; AltName: Full=AtSGT1; AltName: Full=Salicylic acid glucosyltransferase 1
Solyc03g115550.3	0.409	-1.289	0.0255	down	5.506	1.62	4.613	1.472	1.813	2.086	3.913	1.79	_
Solyc02g084280.3	0.41	-1.287	0.03266	down	2.81	0.788	2.208	0.789	0.611	1.108	1.935	0.836	_
Solyc06g010200.3	0.41	-1.287	0.006583	down	14.387	4.707	11.821	4.523	5.221	4.71	10.305	4.818	RecName: Full=Helicase protein MOM1; AltName: Full=Protein MAINTENANCE OF METHYLATION; AltName: Full=Protein MORPHEUS MOLECULE 1
Solyc02g079150.2	0.411	-1.284	0.0002023	down	7.847	10.419	8.187	3.303	2.817	5.065	8.818	3.728	RecName: Full=F-box protein SKIP27; AltName: Full=SKP1-interacting partner 27
Solyc01g106340.3	0.411	-1.283	0.001767	down	1.445	1.82	1.383	0.642	0.64	0.688	1.549	0.657	RecName: Full=Fatty acid amide hydrolase; AltName: Full=N-acylethanolamine amidohydrolase
Solyc08g082910.2	0.411	-1.283	0.002268	down	0.436	0.425	0.387	0.221	0.197	0.118	0.416	0.179	RecName: Full=Dof zinc finger protein DOF4.6; Short=AtDOF4.6
Solyc03g046207.1	0.411	-1.282	0.01973	down	3.229	2.969	3.196	6.784	3.586	2.904	3.131	4.425	RecName: Full=Probable disease resistance protein At1g12280
Solyc01g016455.1	0.411	-1.282	0.0009283	down	6.144	4.019	6.537	3.439	2.019	3.301	5.567	2.92	_
Solyc01g056320.1	0.412	-1.281	0.01729	down	21.161	21.074	3.196	3.597	3.576	87.161	15.144	31.445	_
Solyc01g090640.3	0.412	-1.28	0.03124	down	0.291	0.208	0.301	0.147	0.099	0.097	0.267	0.114	RecName: Full=Chromodomain-helicase-DNA-binding protein 1-like
Solyc07g055990.3	0.412	-1.279	0.00411	down	14.25	21.871	17.216	7.983	10.59	4.033	17.779	7.535	RecName: Full=Probable xyloglucan endotransglucosylase/hydrolase protein 16; Short=At-XTH16; Short=XTH-16; Flags: Precursor
Solyc03g111570.3	0.412	-1.278	0.00969	down	24.172	8.093	18.023	5.9	9.999	5.269	16.763	7.056	RecName: Full=Callose synthase 10; AltName: Full=1,3-beta-glucan synthase; AltName: Full=Protein CHORUS; AltName: Full=Protein GLUCAN SYNTHASE-LIKE 8
Solyc07g063750.3	0.413	-1.277	7.45e-05	down	1.623	1.385	1.804	0.589	0.847	0.591	1.604	0.676	RecName: Full=G-type lectin S-receptor-like serine/threonine-protein kinase SD1-1; AltName: Full=S-domain-1 (SD1) receptor kinase 1; Short=SD1-1; Flags: Precursor
Solyc08g006660.1	0.413	-1.276	2.14e-10	down	8.501	7.36	8.977	3.134	3.674	3.732	8.279	3.513	RecName: Full=Conserved oligomeric Golgi complex subunit 2; Short=COG complex subunit 2; AltName: Full=Component of oligomeric Golgi complex 2; AltName: Full=Low den
Solyc03g083190.2	0.414	-1.273	0.0183	down	9.163	2.345	7.929	2.903	2.62	2.775	6.479	2.766	_
Solyc01g106943.1	0.414	-1.273	0.0319	down	4.126	1.331	4.115	1.252	1.153	1.71	3.191	1.372	_
Solyc01g100280.3	0.414	-1.271	0.01484	down	1.211	0.869	1.151	0.515	0.591	0.258	1.077	0.455	RecName: Full=ATP-dependent DNA helicase Q-like 1; AltName: Full=RecQ-like protein 1; Short=AtRecQ1; Short=AtRecQl1
Solyc03g114060.3	0.414	-1.271	0.0001448	down	48.522	27.212	41.656	19.71	23.17	18.024	39.13	20.301	_
Solyc10g005850.3	0.415	-1.27	8.77e-05	down	14.96	7.885	12.852	4.68	5.891	4.635	11.899	5.069	_
Solyc01g087320.3	0.416	-1.267	0.00587	down	10.173	3.223	8.754	3.113	3.064	3.108	7.383	3.095	_
Solyc04g007070.3	0.416	-1.266	0.005509	down	3.31	1.331	2.835	0.926	1.182	1.075	2.492	1.061	RecName: Full=Putative late blight resistance protein homolog R1C-3
Solyc01g005000.3	0.416	-1.264	0.01377	down	6.612	10.157	7.62	3.176	5.477	1.742	8.13	3.465	RecName: Full=Glutamate decarboxylase 4; Short=GAD 4
Solyc01g057480.2	0.417	-1.262	0.005025	down	1.566	0.833	1.744	0.726	0.463	0.581	1.381	0.59	_
Solyc01g006925.1	0.417	-1.262	0.002645	down	0.864	0.525	0.954	0.358	0.296	0.355	0.781	0.336	_
Solyc11g066760.2	0.417	-1.262	0.01239	down	16.518	4.879	13.058	4.428	5.684	3.14	11.485	4.417	_
Solyc09g075330.3	0.417	-1.261	0.04273	down	50.322	10.981	43.941	14.146	20.658	10.033	35.081	14.946	RecName: Full=Probable pectinesterase/pectinesterase inhibitor 20; Includes: RecName: Full=Pectinesterase inhibitor 20; AltName: Full=Pectin methylesterase inhibit
Solyc05g008350.3	0.417	-1.261	0.002645	down	8.065	2.87	7.946	3.471	2.817	3.42	6.294	3.236	RecName: Full=ABC transporter G family member 7; Short=ABC transporter ABCG.7; Short=AtABCG7; AltName: Full=White-brown complex homolog protein 7; Short=AtWBC7
Solyc04g009220.1	0.417	-1.261	0.01778	down	1.873	1.032	1.727	0.368	0.857	0.753	1.544	0.659	RecName: Full=Putative pentatricopeptide repeat-containing protein At5g08310, mitochondrial; Flags: Precursor
Solyc01g108890.3	0.418	-1.259	0.004686	down	38.599	26.234	35.522	32.216	22.963	34.004	33.452	29.728	_
Solyc05g055940.3	0.418	-1.258	0.008682	down	6.443	2.67	6.013	2.43	2.758	1.828	5.042	2.339	RecName: Full=Protein PHR1-LIKE 1; AltName: Full=Myb-like transcription factor 1
Solyc05g014110.3	0.418	-1.258	0.01227	down	20.547	6.672	18.289	8.036	6.472	7.345	15.169	7.284	_
Solyc11g013240.2	0.418	-1.257	0.004174	down	1.776	0.896	1.366	0.768	0.502	0.581	1.346	0.617	_
Solyc10g006190.3	0.419	-1.256	0.02076	down	10.738	2.842	8.711	3.566	3.074	3.355	7.43	3.332	RecName: Full=Cell differentiation protein RCD1 homolog; Short=Rcd-1 RCD1_XENTR RecName: Full=Cell differentiation protein RCD1 homolog; Sho
Solyc08g077230.3	0.42	-1.253	5.65e-05	down	85.53	45.724	77.78	30.87	24.441	35.37	69.678	30.227	RecName: Full=Two-component response regulator-like APRR2; AltName: Full=Pseudo-response regulator 2; AltName: Full=TOC2 protein
Solyc01g098020.2	0.42	-1.252	0.01344	down	6.435	5.359	7.422	4.165	2.581	1.688	6.405	2.811	_
Solyc10g083795.1	0.42	-1.252	0.002297	down	5.054	2.272	4.364	1.62	1.724	1.71	3.897	1.685	_
Solyc04g072260.2	0.42	-1.251	0.01346	down	5.829	1.72	4.536	1.83	1.951	1.409	4.028	1.73	RecName: Full=Midasin; AltName: Full=MIDAS-containing protein
Solyc03g043900.1	0.42	-1.251	0.005094	down	19.15	10.012	19.458	8.404	7.694	5.183	16.207	7.094	RecName: Full=Ocs element-binding factor 1; Short=OCSBF-1
Solyc02g070855.1	0.42	-1.251	0.04075	down	4.925	1.439	5.026	2.093	1.133	1.828	3.797	1.685	_
Solyc06g071160.3	0.42	-1.25	0.0001131	down	16.026	9.17	14.011	5.164	7.034	4.689	13.069	5.629	RecName: Full=Probable beta-1,3-galactosyltransferase 19
Solyc05g047550.3	0.421	-1.249	0.009357	down	0.928	0.579	0.885	0.284	0.305	0.43	0.797	0.34	RecName: Full=U-box domain-containing protein 34; AltName: Full=Plant U-box protein 34; Includes: RecName: Full=E3 ubiquitin ligase; Includes: RecName: Full=Serine
Solyc09g064610.3	0.421	-1.248	0.01685	down	5.635	2.354	5.773	3.597	2.896	1.817	4.587	2.77	RecName: Full=Putative disease resistance protein RGA4; AltName: Full=RGA4-blb
Solyc02g086200.2	0.421	-1.247	2.83e-07	down	5.49	4.037	5.55	2.261	1.813	2.484	5.026	2.186	RecName: Full=Chloroplastic group IIA intron splicing facilitator CRS1, chloroplastic; AltName: Full=Chloroplastic RNA splicing factor 1; AltName: Full=Protein CHL
Solyc05g052840.1	0.422	-1.246	0.01052	down	4.287	3.349	4.51	1.062	1.724	2.527	4.049	1.771	RecName: Full=Tubulin-folding cofactor C; Short=AtTFCC; Short=TFC C; AltName: Full=Protein PORCINO
Solyc03g115530.3	0.422	-1.246	0.001675	down	4.303	1.829	4.227	1.578	1.527	1.301	3.453	1.469	RecName: Full=SWI/SNF-related matrix-associated actin-dependent regulator of chromatin subfamily A-like protein 1; AltName: Full=HepA-related protein; AltName: Fu
Solyc07g063240.3	0.422	-1.245	0.0001478	down	8.873	5.069	8.436	3.008	3.852	2.721	7.459	3.194	_
Solyc09g092180.3	0.422	-1.245	1.3e-05	down	3.617	3.757	4.407	1.925	1.527	1.667	3.927	1.706	_
Solyc03g093140.3	0.422	-1.243	8.36e-05	down	15.097	27.474	18.049	8.593	9.753	7.99	20.207	8.779	RecName: Full=Putative glycerol-3-phosphate transporter 1; Short=G-3-P transporter 1; AltName: Full=Glycerol-3-phosphate permease 1; Short=AtG3Pp1; Short=G-3-P per
Solyc11g044965.1	0.422	-1.243	0.006102	down	3.286	1.267	2.895	1.094	0.936	1.226	2.483	1.085	_
Solyc01g099460.2	0.423	-1.242	0.02717	down	1.921	0.769	1.924	0.862	0.414	0.742	1.538	0.673	RecName: Full=ATP-dependent DNA helicase Q-like SIM; AltName: Full=RecQ-like protein SIM; Short=AtRecQsim; Short=Similar to RecQ protein
Solyc06g053610.3	0.423	-1.241	0.04985	down	2.188	1.132	2.242	0.484	1.103	0.817	1.854	0.801	RecName: Full=Myb-related protein Myb4; AltName: Full=OsMyb4; AltName: Full=Transcription factor RLTR1
Solyc11g072340.2	0.423	-1.24	9.22e-23	down	108.871	102.673	108.895	51.021	44.468	44.511	106.813	46.667	_
Solyc06g048470.3	0.424	-1.239	0.01605	down	1.372	0.679	1.495	0.358	0.483	0.731	1.182	0.524	_
Solyc04g079940.3	0.424	-1.238	1.17e-06	down	6.354	5.278	7.568	2.882	2.68	2.957	6.4	2.84	_
Solyc03g046450.3	0.424	-1.237	0.006708	down	17.818	5.522	13.719	5.364	5.566	5.485	12.353	5.472	RecName: Full=Cell morphogenesis protein PAG1; AltName: Full=Protein TAO3
Solyc04g007710.3	0.424	-1.237	0.0007621	down	20.402	9.849	18.075	6.384	8.59	6.13	16.109	7.035	RecName: Full=Mitogen-activated protein kinase 9; Short=AtMPK9; Short=MAP kinase 9
Solyc05g050630.3	0.425	-1.236	0.0331	down	1.098	0.471	0.808	0.242	0.256	0.559	0.792	0.352	RecName: Full=Clustered mitochondria protein; AltName: Full=Friendly mitochondria protein
Solyc04g081530.1	0.425	-1.236	8.64e-05	down	20.305	24.252	22.465	10.612	8.965	10.55	22.341	10.042	RecName: Full=Chaperone protein DnaJ
Solyc02g067010.3	0.425	-1.235	0.008962	down	0.484	0.353	0.55	0.252	0.177	0.183	0.462	0.204	RecName: Full=ARF guanine-nucleotide exchange factor GNOM; AltName: Full=Pattern formation protein EMB30; AltName: Full=Protein EMBRYO DEFECTIVE 30; AltName: Full=Pr
Solyc12g100350.2	0.426	-1.232	0.003073	down	28.08	9.985	23.032	8.688	9.802	8.141	20.366	8.877	_
Solyc09g042785.1	0.426	-1.232	0.01117	down	23.914	7.26	21.709	8.162	6.787	9.507	17.628	8.152	_
Solyc11g071500.2	0.426	-1.231	0.01506	down	5.337	1.494	4.27	1.588	1.507	1.914	3.7	1.67	_
Solyc08g014370.1	0.426	-1.231	0.0003365	down	3.657	3.476	3.574	1.43	1.99	1.247	3.569	1.556	_
Solyc07g044960.1	0.426	-1.231	0.03861	down	10.851	2.589	9.321	3.008	3.34	3.603	7.587	3.317	RecName: Full=Xyloglucan galactosyltransferase KATAMARI1 homolog
Solyc05g056040.3	0.426	-1.23	0.002707	down	3.746	2.1	3.797	1.767	1.103	1.409	3.214	1.426	RecName: Full=Auxin response factor 9
Solyc04g081235.1	0.427	-1.229	3.06e-11	down	11.464	12.682	12.096	4.617	6.049	4.968	12.081	5.211	RecName: Full=Auxin response factor 5; AltName: Full=Auxin-responsive protein IAA24; AltName: Full=Transcription factor MONOPTEROS
Solyc11g021360.2	0.428	-1.226	0.004938	down	3.811	2.978	4.871	2.04	1.813	2.248	3.887	2.034	_
Solyc07g045190.2	0.428	-1.226	3.46e-08	down	15.63	20.096	18.977	7.415	8.984	7.463	18.234	7.954	RecName: Full=Probable E3 ubiquitin-protein ligase RHA2B; AltName: Full=RING-H2 zinc finger protein RHA2b
Solyc12g005130.2	0.428	-1.225	0.0006088	down	4.239	2.879	5.206	1.82	1.606	2.301	4.108	1.909	_
Solyc02g068820.2	0.428	-1.224	0.02729	down	20.926	6.816	20.746	9.319	7.684	9.27	16.163	8.758	RecName: Full=Probable LRR receptor-like serine/threonine-protein kinase At3g47570; Flags: Precursor
Solyc01g094330.3	0.429	-1.222	0.02407	down	27.119	6.943	23.1	8.646	8.403	9.195	19.054	8.748	_
Solyc08g081890.3	0.429	-1.22	0.002977	down	8.203	3.177	6.598	2.461	2.443	3.108	5.993	2.671	RecName: Full=ABC transporter C family member 10; Short=ABC transporter ABCC.10; Short=AtABCC10; AltName: Full=ATP-energized glutathione S-conjugate pump 14; AltN
Solyc02g071080.2	0.429	-1.22	0.001531	down	31.818	67.042	46.029	21.803	15.841	26.82	48.296	21.488	RecName: Full=Probable purine permease 11; Short=AtPUP11
Solyc12g017420.2	0.43	-1.219	0.003622	down	11.949	4.309	9.381	4.007	3.537	3.689	8.546	3.744	_
Solyc01g106040.3	0.43	-1.218	0.02174	down	1.259	0.398	1.237	0.463	0.443	0.355	0.965	0.42	RecName: Full=GATA transcription factor 25; AltName: Full=Protein TIFY 1; AltName: Full=Protein ZIM
Solyc02g090850.3	0.43	-1.218	0.002035	down	88.493	33.114	73.158	28.093	26.234	28.907	64.922	27.745	RecName: Full=Serine/arginine-rich splicing factor 4; AltName: Full=Pre-mRNA-splicing factor SRP75; AltName: Full=SRP001LB; AltName: Full=Splicing factor, arginine
Solyc12g013960.2	0.43	-1.217	3.16e-05	down	3.076	2.263	2.637	1.199	1.025	1.333	2.659	1.186	_
Solyc12g014120.2	0.43	-1.217	0.008005	down	5.224	2.037	4.94	1.82	1.98	1.699	4.067	1.833	_
Solyc06g051400.3	0.43	-1.216	3.22e-13	down	40.214	50.105	43.924	19.447	20.441	19.658	44.748	19.849	RecName: Full=Omega-3 fatty acid desaturase, chloroplastic; Flags: Precursor
Solyc06g054220.2	0.431	-1.215	0.02697	down	45.987	10.917	38.804	15.535	15.545	15.131	31.903	15.404	_
Solyc01g096190.3	0.431	-1.215	0.01675	down	0.896	0.498	0.911	0.294	0.305	0.43	0.768	0.343	RecName: Full=Calcium-transporting ATPase, endoplasmic reticulum-type
Solyc10g018530.2	0.431	-1.213	0.03412	down	3.56	1.132	3.316	1.494	1.468	1.409	2.669	1.457	RecName: Full=DNA mismatch repair protein MSH5; Short=AtMSH5; AltName: Full=MutS protein homolog 5
Solyc01g105230.3	0.432	-1.211	0.0001009	down	29.953	14.991	26.201	10.213	11.201	10.216	23.715	10.543	RecName: Full=Calmodulin-binding transcription activator 2; AltName: Full=Ethylene-induced calmodulin-binding protein c; Short=AtER66; Short=EICBP.c; AltName: Full
Solyc08g065590.2	0.432	-1.211	0.002402	down	8.057	6.101	7.714	3.292	4.246	1.742	7.291	3.093	RecName: Full=Vacuolar-processing enzyme; Short=VPE; Flags: Precursor
Solyc01g102940.3	0.432	-1.211	0.01422	down	10.512	4.074	9.484	3.092	5.044	2.452	8.023	3.529	RecName: Full=Methionine S-methyltransferase; AltName: Full=AdoMet:Met S-methyltransferase
Solyc11g013030.2	0.432	-1.21	6.72e-05	down	22.573	11.198	19.26	6.721	8.167	7.087	17.677	7.325	_
Solyc03g053027.1	0.432	-1.21	0.03782	down	12.183	3.847	7.912	4.659	4.384	5.108	7.981	4.717	_
Solyc05g012630.1	0.433	-1.209	0.02234	down	0.92	0.697	0.919	0.326	0.315	0.505	0.845	0.382	RecName: Full=Putative pentatricopeptide repeat-containing protein At1g69350, mitochondrial; Flags: Precursor
Solyc02g079010.3	0.433	-1.209	1.99e-05	down	30.074	21.137	30.583	10.844	10.137	15.561	27.265	12.181	_
Solyc03g114690.3	0.433	-1.208	0.01637	down	0.484	0.543	0.644	0.263	0.207	0.28	0.557	0.25	_
Solyc02g088380.3	0.433	-1.206	0.0003886	down	9.43	14.04	11.64	6.837	4.098	5.904	11.703	5.613	_
Solyc11g013180.2	0.433	-1.206	0.0002256	down	21.12	10.628	18.092	6.71	8.58	6.829	16.613	7.373	_
Solyc08g014120.3	0.433	-1.206	2.47e-11	down	101.685	81.563	102.057	43.27	35.504	45.683	95.102	41.486	RecName: Full=Transcription factor bHLH113; AltName: Full=Basic helix-loop-helix protein 113; Short=AtbHLH113; Short=bHLH 113; AltName: Full=Transcription factor E
Solyc02g079640.3	0.434	-1.204	3.64e-06	down	1.3	1.204	1.443	0.642	0.502	0.634	1.316	0.593	RecName: Full=G-type lectin S-receptor-like serine/threonine-protein kinase At1g11410; Flags: Precursor
Solyc01g008130.3	0.435	-1.202	0.005234	down	9.43	4.354	8.324	3.26	4.246	2.366	7.369	3.291	_
Solyc08g078290.1	0.435	-1.202	0.03757	down	1.243	2.915	1.984	0.947	1.084	0.699	2.047	0.91	_
Solyc04g049224.1	0.435	-1.202	0.02777	down	2.777	1.014	2.388	0.684	1.172	0.807	2.06	0.888	_
Solyc04g081190.3	0.435	-1.201	6.38e-06	down	23.72	39.324	29.621	15.051	12.984	13.485	30.888	13.84	RecName: Full=Transcription factor RF2b
Solyc04g054290.2	0.435	-1.201	0.02002	down	3.229	1.077	2.371	0.82	1.143	0.989	2.226	0.984	RecName: Full=Pentatricopeptide repeat-containing protein At2g22070
Solyc02g084870.3	0.435	-1.2	2.76e-08	down	28.443	41.496	29.913	15.735	14.767	16.593	33.284	15.698	RecName: Full=Mitogen-activated protein kinase 7; Short=AtMPK7; Short=MAP kinase 7
Solyc10g083470.2	0.436	-1.197	0.01632	down	15.105	4.318	14.132	4.565	5.073	4.936	11.185	4.858	_
Solyc04g009900.3	0.436	-1.197	5.89e-05	down	11.004	15.525	11.305	4.933	6.748	5.302	12.611	5.661	RecName: Full=Phosphoenolpyruvate carboxylase kinase 2; Short=AtPPCK2
Solyc03g082660.3	0.436	-1.197	2.04e-05	down	40.513	23.6	39.62	15.84	12.994	17.443	34.578	15.426	RecName: Full=Molybdate-anion transporter; AltName: Full=Major facilitator superfamily domain-containing protein 5; AltName: Full=Molybdate transporter 2 homolog
Solyc07g066230.3	0.436	-1.197	0.0005257	down	5.24	2.363	4.158	1.82	1.773	1.656	3.92	1.75	RecName: Full=Serine/threonine-protein kinase BRI1-like 1; AltName: Full=BRASSINOSTEROID INSENSITIVE 1-like protein 1; Flags: Precursor
Solyc05g008380.3	0.437	-1.195	1.28e-12	down	5.595	6.038	5.893	2.514	2.788	2.581	5.842	2.628	_
Solyc04g049930.2	0.437	-1.195	0.0008641	down	15.033	6.69	12.491	5.049	5.773	4.452	11.405	5.091	_
Solyc08g006220.3	0.437	-1.194	0.005359	down	20.595	11.162	19.26	8.677	9.171	10.786	17.006	9.545	RecName: Full=B3 domain-containing protein REM5; AltName: Full=Auxin response factor 22; AltName: Full=Protein REPRODUCTIVE MERISTEM 5
Solyc06g068590.3	0.437	-1.194	0.01082	down	4.666	1.666	3.711	1.515	1.724	1.312	3.348	1.517	RecName: Full=Serine/threonine-protein kinase fray2; AltName: Full=STE20-like kinase fray2
Solyc03g111410.3	0.437	-1.194	0.01683	down	12.11	4.119	10.592	5.122	3.33	5.442	8.94	4.631	_
Solyc01g073750.3	0.437	-1.193	0.00178	down	14.984	6.156	12.216	4.912	5.635	4.517	11.119	5.021	RecName: Full=Callose synthase 2; AltName: Full=1,3-beta-glucan synthase; AltName: Full=Protein GLUCAN SYNTHASE-LIKE 3
Solyc10g079050.2	0.437	-1.193	5.75e-05	down	5.684	9.206	7.173	3.271	3.537	3.108	7.354	3.305	_
Solyc04g008780.3	0.438	-1.192	0.02204	down	7.379	1.72	5.017	2.566	2.226	2.71	4.705	2.501	RecName: Full=Tetraketide alpha-pyrone reductase 1; AltName: Full=Protein DIHYDROFLAVONOL 4-REDUCTASE-LIKE 1
Solyc12g008420.2	0.438	-1.192	0.03964	down	4.15	0.941	3.617	1.157	1.103	1.054	2.903	1.105	_
Solyc06g051330.1	0.438	-1.192	0.002464	down	26.255	4.39	18.547	12.895	3.448	3.484	16.397	6.609	_
Solyc02g086970.3	0.438	-1.191	0.01885	down	15.59	4.852	16.082	5.469	6.916	4.592	12.175	5.659	RecName: Full=Aldehyde dehydrogenase family 2 member B7, mitochondrial; Short=ALDH2b; Flags: Precursor
Solyc01g088250.3	0.438	-1.19	2.59e-06	down	6.16	4.671	5.833	2.556	2.463	2.463	5.555	2.494	RecName: Full=Protein IQ-DOMAIN 14
Solyc03g112280.3	0.438	-1.19	0.03553	down	0.533	0.643	0.816	0.263	0.207	0.452	0.664	0.307	RecName: Full=C2 and GRAM domain-containing protein At5g50170
Solyc04g054900.3	0.439	-1.188	0.0003288	down	3.165	2.589	3.677	1.672	1.399	1.183	3.144	1.418	_
Solyc10g083630.2	0.439	-1.187	4.28e-11	down	71.321	64.336	67.222	30.796	25.367	35.531	67.626	30.565	_
Solyc09g075920.1	0.439	-1.187	0.004413	down	1.623	1.077	1.821	0.736	0.621	0.688	1.507	0.682	RecName: Full=G-type lectin S-receptor-like serine/threonine-protein kinase RLK1; AltName: Full=Receptor-like protein kinase 1; Flags: Precursor
Solyc01g008010.3	0.44	-1.186	1.67e-06	down	13.103	12.945	14.544	6.837	4.492	6.969	13.531	6.099	_
Solyc09g059260.3	0.44	-1.186	0.0141	down	8.413	2.354	4.914	2.84	4.857	2.57	5.227	3.422	_
Solyc11g007200.2	0.44	-1.185	8.55e-05	down	92.885	149.737	120.407	56.806	66.426	42.156	121.01	55.129	_
Solyc07g007390.3	0.44	-1.183	8.21e-08	down	24.81	16.693	24.964	9.855	9.142	11.034	22.156	10.01	RecName: Full=RNA polymerase II-associated protein 3
Solyc02g072530.2	0.441	-1.18	0.0003673	down	29.291	14.049	26.872	11.117	10.738	9.99	23.404	10.615	RecName: Full=CBL-interacting serine/threonine-protein kinase 12; AltName: Full=SNF1-related kinase 3.9; AltName: Full=SOS2-like protein kinase PKS8
Solyc02g068560.3	0.442	-1.179	0.001722	down	8.501	3.594	6.709	2.619	3.241	2.635	6.268	2.832	RecName: Full=Chromodomain-helicase-DNA-binding protein Mi-2 homolog; AltName: Full=ATP-dependent helicase Mi-2; Short=dMi-2
Solyc05g008940.3	0.442	-1.178	0.04608	down	1.155	0.588	0.988	0.337	0.364	0.548	0.91	0.416	RecName: Full=Probable serine/threonine-protein kinase At1g18390; Flags: Precursor
Solyc11g011440.1	0.442	-1.177	0.0001657	down	6.822	10.673	7.878	4.165	3.714	3.699	8.458	3.859	_
Solyc05g054410.3	0.443	-1.175	0.0002454	down	15.17	8.147	14.621	5.974	6.295	4.925	12.646	5.731	RecName: Full=Telomere repeat-binding protein 3; AltName: Full=Protein TRF-LIKE 9; AltName: Full=Telomeric DNA-binding protein 2; Short=AtTBP2
Solyc11g017060.2	0.443	-1.175	0.01265	down	6.507	2.48	5.919	1.515	2.522	2.065	4.969	2.034	_
Solyc06g069700.3	0.443	-1.174	0.03269	down	0.912	0.507	0.833	0.358	0.335	0.333	0.751	0.342	RecName: Full=Pentatricopeptide repeat-containing protein At5g61400
Solyc07g007840.2	0.443	-1.173	0.006014	down	8.518	3.168	6.726	2.545	3.31	3	6.137	2.952	_
Solyc07g055020.3	0.443	-1.173	0.008978	down	15.824	6.762	15.455	7.11	5.674	7.689	12.68	6.824	_
Solyc01g099150.4	0.444	-1.172	6.74e-06	down	12.247	14.312	11.649	5.9	5.655	5.775	12.736	5.777	RecName: Full=Probable linoleate 9S-lipoxygenase 5; AltName: Full=Leaf lipoxygenase
Solyc09g082510.3	0.444	-1.171	0.01713	down	5.974	1.774	5.206	1.988	1.96	1.936	4.318	1.961	_
Solyc07g062490.1	0.444	-1.17	0.04988	down	216.377	108.838	204.183	77.463	133.779	30.821	176.466	80.688	RecName: Full=Epidermis-specific secreted glycoprotein EP1; AltName: Full=52/54 kDa medium protein; Flags: Precursor
Solyc07g064350.2	0.444	-1.17	0.003993	down	7.734	3.494	6.984	3.029	2.404	2.904	6.071	2.779	RecName: Full=Protein kri1
Solyc08g083100.2	0.444	-1.17	0.001007	down	5.869	2.788	5.429	1.809	2.374	2.409	4.695	2.197	RecName: Full=Embryogenesis-associated protein EMB8
Solyc07g064310.2	0.445	-1.169	0.0007224	down	3.35	5.015	3.29	1.515	1.951	1.882	3.885	1.783	RecName: Full=Probable protein phosphatase 2C 55; Short=AtPP2C55
Solyc04g082940.3	0.445	-1.168	0.006383	down	3.431	1.955	2.844	1.22	1.606	0.936	2.743	1.254	_
Solyc02g080050.1	0.445	-1.168	0.005721	down	110.728	45.335	100.674	38.537	41.946	40.596	85.579	40.36	RecName: Full=Cysteine-rich receptor-like protein kinase 10; Short=Cysteine-rich RLK10; AltName: Full=Receptor-like protein kinase 4; Flags: Precursor
Solyc03g096980.1	0.445	-1.167	2.01e-05	down	10.382	9.514	10.249	5.269	3.349	5.334	10.048	4.651	RecName: Full=Cytochrome P450 89A2; AltName: Full=ATH 6-1; AltName: Full=CYPLXXXIX
Solyc04g015830.3	0.445	-1.167	0.0003358	down	118.672	55.464	108.388	42.502	43.641	41.349	94.175	42.497	RecName: Full=Villin-3
Solyc01g009070.3	0.446	-1.165	0.007847	down	4.925	2.046	4.063	1.43	1.714	1.903	3.678	1.682	RecName: Full=Transcription factor GAMYB; AltName: Full=OsGAMyb
Solyc02g070780.3	0.446	-1.165	1.11e-06	down	6.701	5.051	6.005	2.324	2.926	2.882	5.919	2.711	RecName: Full=DNA replication licensing factor MCM3 homolog 3; AltName: Full=Replication origin activator 3; Short=ROA-3
Solyc05g055880.3	0.446	-1.165	0.03393	down	1.857	1.313	1.203	0.726	0.364	0.893	1.458	0.661	RecName: Full=Probable nucleolar protein 5-1; AltName: Full=MAR-binding NOP56/58 homolog 1; AltName: Full=NOP58-like protein F108; AltName: Full=Nucleolar protein
Solyc02g079020.3	0.446	-1.165	0.0008078	down	18.94	9.279	18.143	7.752	7.93	6.259	15.454	7.314	RecName: Full=B3 domain-containing protein Os07g0563300
Solyc08g007970.3	0.446	-1.165	0.006585	down	24.673	8.618	21.004	7.857	8.974	7.947	18.098	8.259	_
Solyc04g076303.1	0.447	-1.163	0.001293	down	4.432	2.48	3.29	1.483	1.34	1.903	3.401	1.575	RecName: Full=Mechanosensitive ion channel protein 3, chloroplastic; AltName: Full=Mechanosensitive channel of small conductance-like 3; AltName: Full=MscS-Like pro
Solyc11g062310.2	0.447	-1.163	0.001964	down	6.556	3.893	6.065	2.209	3.261	2.119	5.505	2.53	_
Solyc07g005450.3	0.447	-1.162	0.02119	down	1.348	1.566	1.34	0.505	0.965	0.473	1.418	0.648	RecName: Full=RNA polymerase II C-terminal domain phosphatase-like 4; Short=FCP-like 4; AltName: Full=Carboxyl-terminal phosphatase-like 4; Short=AtCPL4; Short=CTD
Solyc05g007950.3	0.447	-1.161	0.03864	down	16.034	8.79	18.315	9.666	3.113	7.313	14.38	6.697	RecName: Full=Extracellular ribonuclease LE; Short=RNase LE; Flags: Precursor
Solyc04g063230.3	0.447	-1.161	8.33e-06	down	25.464	14.593	23.341	9.308	9.536	9.679	21.133	9.508	RecName: Full=Probable methyltransferase PMT26
Solyc02g082690.3	0.448	-1.16	6.71e-06	down	12.288	9.387	12.302	7.573	6.61	6.237	11.326	6.807	_
Solyc10g080630.2	0.448	-1.159	0.0002744	down	23.793	12.311	20.712	9.066	9.575	8.356	18.939	8.999	_
Solyc01g081050.4	0.448	-1.159	0.006338	down	16.333	6.518	14.02	6.09	5.645	6.85	12.29	6.195	RecName: Full=Putative acyl-activating enzyme 19
Solyc11g045110.2	0.448	-1.159	0.0008624	down	2.374	1.883	2.328	1.062	1.428	0.764	2.195	1.085	_
Solyc12g013650.2	0.448	-1.159	0.04045	down	2.462	5.766	2.852	1.63	1.882	1.613	3.693	1.708	_
Solyc05g051900.3	0.448	-1.158	0.0002283	down	15.743	8.654	15.223	5.974	5.595	6.71	13.207	6.093	_
Solyc08g006530.3	0.448	-1.157	0.0003258	down	5.191	3.576	4.398	1.935	2.256	1.882	4.388	2.024	RecName: Full=Zinc finger protein CONSTANS-LIKE 4
Solyc08g077320.2	0.448	-1.157	0.04001	down	2.511	0.824	1.813	0.347	0.611	0.312	1.716	0.423	RecName: Full=Pentatricopeptide repeat-containing protein At1g09410
Solyc06g054400.3	0.449	-1.156	0.0005003	down	7.218	3.53	6.873	2.703	2.62	2.538	5.874	2.62	RecName: Full=Eukaryotic translation initiation factor 5B; Short=eIF-5B; AltName: Full=Annexin V-binding protein ABP-7; AltName: Full=Translation initiation factor I
Solyc09g091860.3	0.449	-1.155	0.006106	down	3.56	1.874	3.531	1.304	1.744	1.065	2.988	1.371	_
Solyc02g084510.3	0.45	-1.153	7.49e-05	down	10.205	6.183	8.316	3.26	4.571	3.656	8.235	3.829	RecName: Full=Zinc finger CCCH domain-containing protein 19; Short=AtC3H19; AltName: Full=Protein Needed for RDR2-independent DNA methylation
Solyc08g077780.3	0.45	-1.152	0.0005368	down	88.187	47.507	86.207	33.078	41.631	27.562	73.967	34.09	RecName: Full=serine/threonine-protein kinase SRK2; AltName: Full=Osmotic stress/abscisic acid-activated protein kinase 3; AltName: Full=Protein kinase REK 15
Solyc10g055810.2	0.45	-1.151	0.01016	down	745.997	243.475	680.629	263.858	237.935	272	556.7	257.931	RecName: Full=Basic 30 kDa endochitinase; Flags: Precursor
Solyc01g006360.3	0.451	-1.15	0.003516	down	17.883	7.342	13.144	4.849	7.044	5.807	12.79	5.9	RecName: Full=Callose synthase 9; AltName: Full=1,3-beta-glucan synthase; AltName: Full=Protein GLUCAN SYNTHASE-LIKE 10
Solyc04g005830.3	0.451	-1.15	0.01423	down	0.791	0.398	0.704	0.305	0.325	0.247	0.631	0.292	RecName: Full=Uncharacterized protein ycf45; AltName: Full=ORF565 (chloroplast)
Solyc04g080200.3	0.451	-1.149	0.001106	down	3.464	2.345	3.471	1.599	1.694	1.043	3.093	1.445	_
Solyc02g080570.3	0.451	-1.149	5.23e-06	down	9.866	6.328	8.479	3.324	4.078	3.796	8.224	3.733	RecName: Full=Soluble starch synthase 3, chloroplastic/amyloplastic; AltName: Full=Soluble starch synthase III; Short=SS III; Flags: Precursor
Solyc06g074110.3	0.451	-1.148	0.007282	down	0.573	0.597	0.661	0.294	0.197	0.376	0.61	0.289	RecName: Full=Transcription factor EMB1444; AltName: Full=Basic helix-loop-helix protein EMB1444; AltName: Full=LONESOME HIGHWAY-like protein 1; AltName: Full=Pro
Solyc01g068460.3	0.451	-1.148	0.03165	down	1.308	1.077	1.366	0.915	0.325	0.516	1.25	0.585	_
Solyc10g080280.2	0.451	-1.148	0.01066	down	16.058	5.957	13.728	5.68	6.453	6.098	11.914	6.077	_
Solyc03g096670.3	0.452	-1.146	1.39e-06	down	123.5	96.861	118.62	53.241	40.577	64.212	112.994	52.677	RecName: Full=Protein phosphatase 2C 37; Short=AtPP2C37; AltName: Full=Protein ABA-HYPERSENSITIVE GERMINATION 3; AltName: Full=Protein phosphatase 2C A; Short=PP2CA
Solyc11g009010.2	0.452	-1.145	0.007708	down	59.001	143.49	76.775	46.615	35.444	45.844	93.089	42.634	_
Solyc05g006930.3	0.452	-1.145	0.02916	down	1.276	1.693	1.168	0.536	0.778	0.731	1.379	0.682	_
Solyc02g087650.3	0.452	-1.145	0.02558	down	6.717	10.474	8.161	2.598	3.31	5.904	8.451	3.937	_
Solyc01g098390.3	0.453	-1.144	0.03562	down	1.227	1.403	1.383	0.631	0.896	0.312	1.338	0.613	RecName: Full=Gibberellin receptor GID1C; AltName: Full=AtCXE19; AltName: Full=Carboxylesterase 19; AltName: Full=GID1-like protein 3; AltName: Full=Protein GA INS
Solyc01g110480.3	0.453	-1.144	0.0004058	down	104.826	49.752	90.563	35.655	36.026	38.166	81.714	36.616	RecName: Full=Transcription factor RF2a
Solyc11g042523.1	0.453	-1.143	0.0104	down	5.24	3.177	5.283	2.882	3.487	3.172	4.567	3.18	_
Solyc04g055010.3	0.453	-1.143	0.0105	down	10.931	4.399	9.845	4.701	3.083	4.431	8.392	4.072	RecName: Full=Protein SCO1 homolog 2, mitochondrial; AltName: Full=Homolog of the copper chaperone SCO1 member 2; Short=HCC2; Flags: Precursor
Solyc12g088310.2	0.453	-1.141	0.0296	down	9.494	2.96	9.699	3.923	2.827	3.549	7.384	3.433	_
Solyc01g103140.3	0.453	-1.141	5.29e-14	down	16.623	19.798	17.74	8.688	8.295	8.431	18.054	8.471	RecName: Full=Chloride channel protein CLC-c; Short=AtCLC-c; AltName: Full=CBS domain-containing protein CBSCLC4
Solyc10g084670.2	0.453	-1.141	0.03554	down	2.511	0.842	2.431	1.041	0.768	0.828	1.928	0.879	_
Solyc12g070270.2	0.453	-1.141	0.0001288	down	7.807	4.834	6.684	2.472	3.123	3.42	6.442	3.005	_
Solyc06g060340.3	0.454	-1.14	0.008654	down	9.381	5.884	9.252	3.25	2.64	5.571	8.172	3.82	RecName: Full=Photosystem II 22 kDa protein, chloroplastic; AltName: Full=CP22; Flags: Precursor
Solyc10g084045.1	0.454	-1.14	0.02551	down	2.244	1.313	2.182	1.146	1.655	1.194	1.913	1.332	_
Solyc04g011380.3	0.454	-1.14	0.00313	down	26.166	10.437	22.611	9.308	9.201	10.765	19.738	9.758	_
Solyc01g060050.2	0.454	-1.139	0.003159	down	4.287	1.992	2.869	1.304	1.694	1.269	3.049	1.422	RecName: Full=Coatomer subunit beta'; AltName: Full=Beta'-coat protein; Short=Beta'-COP
Solyc01g087385.1	0.454	-1.139	0.0309	down	7.476	2.182	5.215	2.503	2.01	2.753	4.958	2.422	_
Solyc08g081160.3	0.454	-1.138	0.03577	down	1.276	0.625	0.936	0.316	0.463	0.548	0.946	0.442	_
Solyc01g110130.3	0.454	-1.138	0.0009331	down	10.051	6.301	8.951	4.007	4.995	2.764	8.434	3.922	RecName: Full=DNA replication licensing factor MCM4; AltName: Full=Minichromosome maintenance protein 4; Short=AtMCM4
Solyc11g066500.2	0.455	-1.136	0.0001352	down	19.368	10.772	19.131	7.457	8.413	6.399	16.424	7.423	_
Solyc05g014240.3	0.455	-1.135	0.01203	down	5.369	2.227	4.476	2.104	2.226	1.366	4.024	1.899	RecName: Full=Probable LRR receptor-like serine/threonine-protein kinase At1g67720; Flags: Precursor
Solyc02g085030.3	0.455	-1.135	0.0001546	down	2.252	2.734	3.29	1.189	1.34	2.366	2.759	1.632	RecName: Full=Auxilin-like protein 1
Solyc01g087170.3	0.456	-1.134	1.16e-07	down	51.396	41.687	47.498	18.995	26.115	18.357	46.86	21.156	RecName: Full=Zinc finger CCCH domain-containing protein 24; Short=OsC3H24
Solyc02g089930.3	0.456	-1.134	0.009699	down	29.412	11.587	24.732	9.908	12.412	8.603	21.91	10.308	RecName: Full=Protein DA1-related 1
Solyc04g081260.3	0.456	-1.133	0.02159	down	2.801	1.023	2.191	0.778	1.054	0.979	2.005	0.937	RecName: Full=Filament-like plant protein 6; Short=AtFPP6
Solyc06g008330.2	0.456	-1.133	0.0007855	down	5.159	3.123	5.369	2.019	1.852	2.538	4.55	2.136	RecName: Full=Serine/threonine-protein kinase tricorner; AltName: Full=NDR protein kinase; AltName: Full=Serine/threonine-protein kinase 38-like
Solyc08g068010.2	0.456	-1.132	0.00104	down	8.865	4.571	7.611	4.081	4	3.85	7.016	3.977	_
Solyc03g013170.3	0.457	-1.131	0.0158	down	33.327	14.52	22.422	9.266	15.437	9.969	23.423	11.557	_
Solyc05g006140.1	0.457	-1.13	0.01279	down	34.28	21.925	33.134	13.031	8.383	21.325	29.78	14.246	RecName: Full=UDP-glycosyltransferase 74B1; AltName: Full=N-hydroxythioamide S-beta-glucosyltransferase; AltName: Full=Thiohydroximate S-glucosyltransferase
Solyc03g063220.2	0.457	-1.13	0.0168	down	5.474	2.1	4.218	1.315	2.482	1.699	3.931	1.832	RecName: Full=Protein PHOTOPERIOD-INDEPENDENT EARLY FLOWERING 1; AltName: Full=Independent early flowering 1 protein
Solyc02g089390.2	0.457	-1.129	0.0007756	down	6.402	4.436	5.575	2.03	3.537	1.989	5.471	2.519	RecName: Full=Cell morphogenesis protein PAG1; AltName: Full=Protein TAO3
Solyc09g090850.3	0.458	-1.126	0.04762	down	0.404	0.326	0.344	0.179	0.138	0.183	0.358	0.167	_
Solyc09g007340.3	0.458	-1.126	0.00323	down	9.067	4.182	7.388	3.576	3.241	3.054	6.879	3.29	_
Solyc02g032200.3	0.458	-1.126	0.02055	down	17.487	5.775	15.747	7.278	6.147	7.248	13.003	6.891	RecName: Full=TMV resistance protein N
Solyc11g008540.2	0.458	-1.126	0.01575	down	6.887	2.236	5.446	2.272	2.108	2.452	4.856	2.277	_
Solyc10g076260.2	0.459	-1.125	0.01859	down	11.02	3.349	8.857	3.65	3.704	3.592	7.742	3.649	RecName: Full=Regulatory-associated protein of TOR 1; AltName: Full=Protein RAPTOR 1; AltName: Full=Protein RAPTOR 1B; Short=AtRaptor1b
Solyc08g005405.1	0.459	-1.125	0.005385	down	5.643	2.417	5.163	2.745	2.305	1.925	4.408	2.325	RecName: Full=DNA (cytosine-5)-methyltransferase CMT2; AltName: Full=Chromomethylase 2; AltName: Full=Protein CHROMOMETHYLASE 2
Solyc01g094590.3	0.459	-1.125	0.0321	down	2.035	0.914	1.907	1.325	0.837	1.129	1.619	1.097	RecName: Full=Feruloyl CoA ortho-hydroxylase 2
Solyc07g042500.3	0.459	-1.125	1.49e-06	down	6.249	4.264	5.979	2.545	2.571	2.839	5.497	2.652	_
Solyc04g057930.3	0.459	-1.125	3.24e-08	down	24.39	24.686	22.911	10.886	13.368	9.679	23.996	11.311	RecName: Full=Probable protein kinase At2g41970
Solyc09g064440.3	0.459	-1.124	0.0008215	down	15.445	7.278	13.857	5.532	6.344	5.119	12.193	5.665	RecName: Full=ABC transporter C family member 5; Short=ABC transporter ABCC.5; Short=AtABCC5; AltName: Full=ATP-energized glutathione S-conjugate pump 5; AltName: F
Solyc09g009370.3	0.459	-1.123	0.002082	down	8.574	3.73	7.328	2.682	3.409	3.194	6.544	3.095	RecName: Full=Vacuolar protein sorting-associated protein 13C
Solyc10g055410.2	0.459	-1.123	0.01931	down	11.472	5.078	14.484	5.154	5.477	3.957	10.345	4.863	RecName: Full=Myb-related protein 308
Solyc05g010450.1	0.46	-1.121	2.14e-08	down	57.919	73.008	66.818	34.141	26.628	33.606	65.915	31.458	_
Solyc02g086620.3	0.46	-1.121	0.002184	down	2.398	2.562	2.448	2.409	2.01	1.914	2.469	2.111	_
Solyc03g044380.3	0.46	-1.12	0.0205	down	4.069	1.521	3.969	1.83	1.379	1.312	3.186	1.507	RecName: Full=Histone-lysine N-methyltransferase CLF; AltName: Full=Polycomb group protein CURLY LEAF; AltName: Full=Protein INCURVATA 1; AltName: Full=Protein SET D
Solyc11g069500.2	0.46	-1.119	1.41e-10	down	12.675	12.873	12.379	6.342	5.152	6.538	12.642	6.011	_
Solyc03g120390.3	0.46	-1.119	1.32e-14	down	83.375	72.673	84.455	37.548	40.37	36.327	80.168	38.082	RecName: Full=Auxin-responsive protein IAA1; AltName: Full=Indoleacetic acid-induced protein 1
Solyc07g025170.3	0.461	-1.118	0.001788	down	6.467	3.06	5.421	2.314	2.305	2.463	4.983	2.361	RecName: Full=Exocyst complex component SEC3A; Short=AtSec3a
Solyc01g098080.3	0.461	-1.118	3.31e-05	down	2.882	2.417	2.783	1.062	1.222	1.559	2.694	1.281	RecName: Full=Kinesin-3; AltName: Full=Kinesin-like protein C
Solyc12g044220.2	0.461	-1.118	0.003475	down	28.58	11.442	24.088	10.034	10.235	10.195	21.37	10.155	_
Solyc07g063120.3	0.461	-1.116	4.18e-07	down	9.389	7.369	8.634	4.07	4.669	3.57	8.464	4.103	RecName: Full=Protein SPA1-RELATED 3
Solyc03g118190.3	0.461	-1.116	0.04006	down	19.086	12.275	14.827	7.447	10.137	4.226	15.396	7.27	RecName: Full=Ethylene-responsive transcription factor ERF114
Solyc04g014960.3	0.462	-1.115	0.02795	down	8.776	2.652	7.285	3.408	2.473	3.538	6.238	3.14	RecName: Full=Uncharacterized protein At4g19900
Solyc11g007580.2	0.462	-1.115	0.002047	down	7.185	3.168	5.928	2.409	2.571	2.732	5.427	2.571	_
Solyc11g045160.2	0.462	-1.114	0.01713	down	10.213	3.259	8.281	3.755	4.305	3.463	7.251	3.841	_
Solyc11g072480.2	0.462	-1.113	0.02767	down	8.881	3.159	9.055	3.997	3.123	2.957	7.032	3.359	_
Solyc05g047540.3	0.463	-1.112	0.03889	down	3.052	0.896	2.5	0.915	1.143	1.108	2.149	1.055	RecName: Full=Pentatricopeptide repeat-containing protein At3g42630
Solyc07g062760.2	0.463	-1.111	0.0008329	down	7.581	3.675	6.529	2.65	3.005	2.785	5.928	2.813	RecName: Full=Tat-binding homolog 7
Solyc12g044950.2	0.463	-1.111	0.01414	down	38.567	17.345	36.734	13.883	20.648	11.829	30.882	15.453	_
Solyc04g072890.3	0.464	-1.109	0.01231	down	111.915	51.988	100.751	47.53	42.488	61.674	88.218	50.564	_
Solyc11g007840.2	0.464	-1.108	0.01661	down	9.809	3.476	8.127	3.324	4.118	2.721	7.137	3.388	_
Solyc06g064500.2	0.464	-1.107	0.0188	down	6.814	18.576	10.609	4.943	4.847	7.098	12	5.629	RecName: Full=Trans-resveratrol di-O-methyltransferase; AltName: Full=Resveratrol O-methyltransferase; Short=ROMT; Short=VvROMT
Solyc12g039080.2	0.464	-1.107	2.94e-05	down	7.516	6.445	7.817	4.691	2.364	3.56	7.259	3.538	_
Solyc10g080100.2	0.464	-1.107	0.01268	down	13.991	6.174	12.989	5.595	6.384	4.248	11.051	5.409	_
Solyc05g052490.3	0.465	-1.105	0.01312	down	5.861	2.725	5.266	1.788	3.103	1.667	4.617	2.186	RecName: Full=Probable apyrase 7; Short=AtAPY7; AltName: Full=ATP-diphosphatase; AltName: Full=ATP-diphosphohydrolase; AltName: Full=Adenosine diphosphatase; Short
Solyc08g023493.1	0.465	-1.105	0.004307	down	4.36	2.109	3.66	1.82	1.734	1.742	3.376	1.765	RecName: Full=Stem-specific protein TSJT1
Solyc08g060840.1	0.465	-1.105	0.009881	down	27.03	9.722	22.19	9.487	9.615	9.055	19.647	9.386	RecName: Full=Protein FAR-RED IMPAIRED RESPONSE 1
Solyc08g006820.3	0.465	-1.104	4.23e-07	down	13.289	10.519	13.616	5.995	6.709	5.151	12.475	5.952	RecName: Full=Transmembrane 9 superfamily member 4; Flags: Precursor
Solyc02g068720.3	0.465	-1.104	0.0001851	down	8.526	4.915	8.11	3.26	3.872	3.129	7.184	3.42	RecName: Full=Protein NAP1; AltName: Full=ARP2/3 regulatory protein subunit NAPP; AltName: Full=NAP of plants; AltName: Full=Nck-associated protein 1; Short=AtNAP1
Solyc03g121940.3	0.465	-1.104	0.001655	down	2.487	1.928	2.981	1.367	1.044	1.226	2.465	1.212	RecName: Full=Nuclear transcription factor Y subunit A-5; Short=AtNF-YA-5
Solyc01g107860.3	0.466	-1.103	1.3e-11	down	89.002	73.352	88.75	40.157	41.858	36.316	83.701	39.444	RecName: Full=CBS domain-containing protein CBSX2, chloroplastic; AltName: Full=CBS domain-containing protein 1; Short=AtCDCP1; AltName: Full=Protein LOSS OF THE T
Solyc10g024420.2	0.466	-1.103	1.6e-09	down	55.037	61.176	55.496	30.217	23.653	33.499	57.236	29.123	RecName: Full=ABC transporter C family member 9; Short=ABC transporter ABCC.9; Short=AtABCC9; AltName: Full=ATP-energized glutathione S-conjugate pump 9; AltName:
Solyc10g047320.2	0.466	-1.103	0.009812	down	8.679	3.739	7.783	3.176	4	2.43	6.734	3.202	RecName: Full=Putative late blight resistance protein homolog R1B-12
Solyc07g062890.3	0.466	-1.102	0.0005854	down	25.157	19.924	24.131	16.734	16.245	18.206	23.071	17.062	RecName: Full=Protein yippee-like At5g53940
Solyc07g006760.3	0.466	-1.102	0.0001982	down	7.258	4.119	6.306	2.514	3.221	2.818	5.894	2.851	RecName: Full=Probable serine/threonine-protein kinase DDB_G0267514
Solyc02g032100.3	0.466	-1.101	0.03584	down	1.994	3.014	2.216	0.778	1.409	1.258	2.408	1.148	RecName: Full=Zinc transporter 5; AltName: Full=ZRT/IRT-like protein 5; Short=OsZIP5; Flags: Precursor
Solyc09g089610.3	0.467	-1.1	7.4e-06	down	16.373	11.334	16.004	6.7	8.039	6.173	14.57	6.971	RecName: Full=Protein EIN4; Short=AtEIN4; AltName: Full=Protein ETHYLENE INSENSITIVE 4
Solyc07g054080.2	0.467	-1.097	6.12e-08	down	30.962	29.538	31.682	14.767	18.569	12.722	30.727	15.353	RecName: Full=E3 ubiquitin-protein ligase RMA1H1; AltName: Full=Protein RING membrane-anchor 1 homolog 1
Solyc01g111410.3	0.468	-1.096	0.04277	down	13.757	4.979	12.594	5.006	5.576	6.291	10.443	5.624	_
Solyc04g007650.3	0.468	-1.095	0.01123	down	3.827	1.494	3.29	1.346	1.586	1.183	2.87	1.372	RecName: Full=Putative 1-phosphatidylinositol-3-phosphate 5-kinase FAB1C; Short=Phosphatidylinositol 3-phosphate 5-kinase; AltName: Full=Phosphatidylinositol 3-pho
Solyc01g007140.3	0.468	-1.094	0.006585	down	3.835	2.508	3.634	1.588	2.148	1.022	3.326	1.586	_
Solyc02g014030.2	0.468	-1.094	0.005462	down	4.335	1.992	3.806	1.735	1.616	1.527	3.378	1.626	RecName: Full=Putative receptor-like protein kinase At5g39000; Flags: Precursor
Solyc07g041330.2	0.468	-1.094	0.0139	down	5.563	2.218	4.776	2.377	2.167	2.409	4.186	2.318	_
Solyc08g005560.3	0.468	-1.094	1.09e-05	down	4.473	3.594	4.596	2.219	1.951	2.162	4.221	2.111	_
Solyc12g013620.2	0.469	-1.093	8.34e-13	down	96.187	80.386	100.115	44.29	47.089	42.048	92.229	44.476	_
Solyc03g083900.3	0.469	-1.093	0.0008484	down	6.862	11.189	7.835	4.197	3.389	4.99	8.629	4.192	RecName: Full=Monocopper oxidase-like protein SKS1; Flags: Precursor
Solyc02g065510.1	0.469	-1.092	0.04034	down	1.897	0.969	1.366	0.621	0.857	0.559	1.411	0.679	RecName: Full=Pentatricopeptide repeat-containing protein At5g66631
Solyc02g079300.3	0.469	-1.091	3.44e-06	down	7.621	5.549	7.723	3.092	2.965	3.957	6.964	3.338	_
Solyc07g056410.3	0.469	-1.091	0.02016	down	0.307	0.371	0.318	0.2	0.177	0.097	0.332	0.158	RecName: Full=Leucine-rich repeat receptor-like serine/threonine-protein kinase At1g17230; Flags: Precursor
Solyc03g114020.3	0.469	-1.091	4.35e-06	down	16.171	21.101	18.942	9.887	9.231	8.141	18.738	9.086	_
Solyc10g076840.2	0.469	-1.091	0.02529	down	27.66	15.969	25.677	14.493	5.487	15.69	23.102	11.89	_
Solyc02g093840.3	0.47	-1.09	2.49e-05	down	10.051	6.789	9.252	3.576	4.827	4.151	8.697	4.185	RecName: Full=F-box protein SKIP14; AltName: Full=SKP1-interacting partner 14
Solyc10g005130.3	0.47	-1.09	0.009247	down	9.43	3.458	7.964	3.355	3.546	3.129	6.951	3.343	RecName: Full=Endoribonuclease Dicer homolog 1; AltName: Full=Dicer-like protein 1; Short=AtDCL1; AltName: Full=Protein ABNORMAL SUSPENSOR 1; AltName: Full=Protein
Solyc07g054620.3	0.47	-1.089	0.01012	down	1.179	1.276	1.143	0.589	0.591	0.548	1.199	0.576	_
Solyc04g011465.1	0.471	-1.087	1.3e-11	down	36.032	35.332	34.38	17.239	17.289	12.518	35.248	15.682	_
Solyc08g067970.3	0.471	-1.087	0.006584	down	3.036	4.608	3.333	1.862	2.226	1.204	3.659	1.764	_
Solyc01g080450.3	0.471	-1.087	0.0007532	down	8.752	4.264	7.749	3.513	3.182	3.484	6.922	3.393	RecName: Full=Putative pentatricopeptide repeat-containing protein At1g16830
Solyc08g007950.3	0.471	-1.086	0.0005091	down	6.031	3.494	5.601	2.177	2.522	2.495	5.042	2.398	_
Solyc01g098110.3	0.471	-1.086	5.79e-05	down	36.04	47.697	37.644	20.047	14.649	24.046	40.46	19.581	RecName: Full=Acyltransferase-like protein At1g54570, chloroplastic; Flags: Precursor
Solyc09g010913.1	0.472	-1.084	0.03811	down	3.221	0.996	2.921	0.947	0.877	1.172	2.379	0.999	_
Solyc11g072500.2	0.472	-1.084	0.02893	down	2.81	3.168	3.179	1.252	2.128	1.011	3.052	1.464	_
Solyc10g018120.2	0.472	-1.083	0.01921	down	23.26	12.755	21.322	8.73	13.634	5.345	19.112	9.236	_
Solyc05g006540.3	0.472	-1.083	0.0008713	down	17.051	8.346	15.652	6.584	7.073	6.216	13.683	6.624	RecName: Full=Paired amphipathic helix protein Sin3-like 3; AltName: Full=Histone deacetylase complex subunit Sin3; Short=AtSin3; AltName: Full=Transcriptional cor
Solyc06g008800.2	0.472	-1.082	0.005273	down	2.083	1.485	2.053	0.642	1.162	0.925	1.874	0.91	RecName: Full=Putative late blight resistance protein homolog R1B-17
Solyc08g081100.3	0.472	-1.082	0.003619	down	2.898	1.466	2.818	1.315	1.162	1	2.394	1.159	RecName: Full=Kinesin KP1; AltName: Full=Kinesin-like protein 1; Short=AtKP1
Solyc08g081670.2	0.473	-1.081	0.009204	down	10.964	4.78	10.223	4.607	3.98	4.409	8.656	4.332	RecName: Full=Ethylene-responsive transcription factor ERF118
Solyc08g059760.3	0.473	-1.081	0.01302	down	12.239	5.504	10.42	4.985	4.522	6.011	9.388	5.173	RecName: Full=Putative L-ascorbate peroxidase 6; Short=AtAPx08
Solyc09g005480.3	0.473	-1.08	0.009332	down	8.356	6.301	8.668	3.965	2.128	5.022	7.775	3.705	RecName: Full=F-box protein At3g26010
Solyc01g048590.2	0.473	-1.08	0.04038	down	127.101	146.659	132.975	84.026	95.064	40.005	135.578	73.032	RecName: Full=Photosystem Q(B) protein; AltName: Full=32 kDa thylakoid membrane protein; AltName: Full=Photosystem II protein D1; Flags: Precursor (chloroplast)
Solyc08g075520.3	0.473	-1.079	0.006692	down	12.433	5.187	11.03	4.607	5.162	4.656	9.55	4.808	_
Solyc03g120450.3	0.474	-1.076	0.001964	down	2.123	1.946	2.208	0.905	1.054	1.097	2.092	1.019	RecName: Full=Aspartate aminotransferase; Short=AspAT; AltName: Full=Transaminase A
Solyc07g006820.3	0.474	-1.076	0.001211	down	18.133	8.998	16.245	7.289	8.019	8.141	14.459	7.816	RecName: Full=Transcription initiation factor TFIID subunit 1; AltName: Full=TAFII250-A; AltName: Full=TBP-associated factor 1; Short=AtTAF1; AltName: Full=Transcri
Solyc05g010180.3	0.475	-1.075	0.0172	down	3.996	1.937	4.295	1.651	2.059	1.387	3.409	1.699	RecName: Full=Prolycopene isomerase, chloroplastic; Short=CrtISO; AltName: Full=Carotenoid and chloroplast regulation protein 2; AltName: Full=Carotenoid isomeras
Solyc04g005430.3	0.475	-1.075	0.01179	down	15.687	5.721	13.058	5.027	6.029	5.764	11.489	5.607	RecName: Full=Probable methyltransferase PMT4
Solyc02g087315.1	0.475	-1.074	0.0158	down	2.842	1.141	2.543	1.094	1.084	1	2.175	1.059	_
Solyc02g082680.3	0.475	-1.074	0.001813	down	1.784	1.611	2.139	0.684	1.034	1	1.845	0.906	_
Solyc04g009435.1	0.475	-1.074	0.01098	down	1.607	1.349	0.885	0.6	0.512	0.807	1.28	0.64	RecName: Full=Protein ATAF2; AltName: Full=NAC domain-containing protein 81; Short=ANAC081
Solyc10g085230.2	0.475	-1.073	0.001261	down	309.699	582.697	365.755	201.057	167.105	225.145	419.384	197.769	_
Solyc05g012450.3	0.476	-1.071	4.32e-10	down	18.246	14.964	17.74	7.278	8.364	8.474	16.983	8.039	RecName: Full=Probable methyltransferase PMT4
Solyc08g048240.3	0.476	-1.07	0.0006401	down	12.409	7.45	12.602	5.332	5.546	5.796	10.82	5.558	RecName: Full=Bifunctional protein FolD 1, mitochondrial; Includes: RecName: Full=Methylenetetrahydrofolate dehydrogenase; Includes: RecName: Full=Methenyltetrahy
Solyc01g067600.3	0.476	-1.07	0.009446	down	15.848	6.02	13.341	5.848	6.433	5.13	11.736	5.804	_
Solyc07g053920.3	0.476	-1.07	0.005662	down	9.163	4.237	8.479	3.439	3.862	3.388	7.293	3.563	RecName: Full=Mannan endo-1,4-beta-mannosidase 2; AltName: Full=Beta-mannanase 2; AltName: Full=Endo-beta-1,4-mannanase 2; Short=AtMAN2; Flags: Precursor
Solyc04g005425.1	0.476	-1.07	0.007436	down	7.847	4.055	7.259	2.913	3.054	3.463	6.387	3.143	RecName: Full=Putative pentatricopeptide repeat-containing protein At1g26500
Solyc05g009150.3	0.477	-1.068	0.0004058	down	9.527	5.45	8.78	3.828	4.443	3.613	7.919	3.961	RecName: Full=Uncharacterized RING finger protein C2F3.16
Solyc05g005930.2	0.478	-1.066	0.00935	down	2.584	2.399	2.105	1.189	1.093	1.215	2.363	1.166	RecName: Full=Flavanone 7-O-glucoside 2''-O-beta-L-rhamnosyltransferase; AltName: Full=1,2 rhamnosyltransferase
Solyc01g096540.3	0.478	-1.064	0.003879	down	14.395	6.482	12.877	5.711	5.921	5.388	11.251	5.673	_
Solyc01g081240.3	0.478	-1.064	0.02759	down	2.761	1.032	1.993	0.873	0.956	1.011	1.929	0.947	RecName: Full=Pentatricopeptide repeat-containing protein At4g02750
Solyc06g005190.3	0.479	-1.063	0.002398	down	36.516	16.322	33.375	14.283	14.915	13.485	28.738	14.228	RecName: Full=Putative general negative regulator of transcription C16C9.04c
Solyc07g025210.2	0.479	-1.063	4.79e-05	down	18.876	13.95	15.369	8.099	8.905	6.786	16.065	7.93	RecName: Full=Protein NUCLEAR FUSION DEFECTIVE 5, mitochondrial; Flags: Precursor
Solyc01g096070.3	0.479	-1.063	0.0268	down	82.928	26.792	63.296	31.216	27.112	26.672	57.672	28.336	RecName: Full=Auxin response factor 11
Solyc06g054260.1	0.479	-1.063	0.002764	down	38.026	20.658	34.191	17.512	12.905	16.163	30.958	15.527	RecName: Full=Photosystem I reaction center subunit II, chloroplastic; AltName: Full=Photosystem I 20 kDa subunit; Short=PSI-D; Flags: Precursor
Solyc08g006110.3	0.479	-1.063	0.000382	down	8.865	13.886	9.922	5.133	5.664	5.302	10.891	5.366	RecName: Full=Basic leucine zipper 9; Short=AtbZIP9; Short=bZIP protein 9; AltName: Full=Basic leucine zipper OPAQUE 2 homolog 2; Short=Basic leucine zipper O2 hom
Solyc04g080230.3	0.479	-1.062	1.38e-06	down	35.943	26.913	39.465	16.071	17.86	16.561	34.107	16.831	_
Solyc07g043260.3	0.479	-1.062	0.01073	down	10.003	3.938	8.505	3.618	3.261	4.173	7.482	3.684	RecName: Full=Protein FAR1-RELATED SEQUENCE 2
Solyc02g072090.2	0.479	-1.062	0.02145	down	2.551	1.059	2.122	0.905	1.162	0.742	1.911	0.936	RecName: Full=Protein STICHEL-like 3
Solyc11g062010.2	0.479	-1.061	0.01245	down	28.298	9.722	22.585	9.445	10.62	9.625	20.202	9.897	_
Solyc02g022934.1	0.48	-1.06	0.01543	down	11.166	7.296	13.35	5.122	5.99	4.775	10.604	5.296	_
Solyc01g108070.3	0.48	-1.059	0.03037	down	7.734	2.806	6.589	3.134	2.325	3.172	5.71	2.877	RecName: Full=Protein DJ-1 homolog C; Short=AtDJ1C; Flags: Precursor
Solyc01g094800.3	0.48	-1.059	0.003785	down	15.969	8.129	13.487	5.827	7.94	4.699	12.528	6.155	RecName: Full=ATP-dependent helicase BRM; Short=AtBRM; AltName: Full=Protein BRAHMA
Solyc08g079090.3	0.48	-1.058	6.85e-06	down	10.722	7.414	10.146	4.859	4.236	4.915	9.427	4.67	RecName: Full=Monocopper oxidase-like protein SKU5; AltName: Full=Skewed roots; Flags: Precursor
Solyc03g046470.3	0.48	-1.058	1.57e-07	down	6.636	5.332	6.228	3.197	3.054	2.732	6.065	2.994	_
Solyc05g013300.1	0.48	-1.058	0.02825	down	23.631	7.088	19.905	7.951	8.098	8.442	16.875	8.164	RecName: Full=Probable receptor-like protein kinase At5g59700; Flags: Precursor
Solyc04g074160.2	0.481	-1.056	0.008742	down	2.293	1.177	1.71	0.736	0.965	0.85	1.727	0.85	RecName: Full=Putative pentatricopeptide repeat-containing protein At1g77010, mitochondrial; Flags: Precursor
Solyc01g097500.3	0.481	-1.056	0.004456	down	40.795	18.956	38.615	15.903	19.22	13.561	32.789	16.228	RecName: Full=Serine/threonine-protein kinase Nek2; AltName: Full=NimA-related protein kinase 2; Short=AtNek2
Solyc07g042000.3	0.481	-1.055	0.005313	down	2.148	2.661	2.723	1.62	1.162	0.946	2.511	1.243	RecName: Full=Cation/calcium exchanger 4; Short=AtCCX4; AltName: Full=Protein CATION CALCIUM EXCHANGER 4; AltName: Full=Protein CATION EXCHANGER 10
Solyc01g091370.3	0.481	-1.055	0.00563	down	5.159	3.259	4.716	1.988	2.62	1.774	4.378	2.127	_
Solyc02g093800.3	0.481	-1.055	0.0003026	down	25.625	14.918	22.585	10.181	11.693	9.743	21.043	10.539	RecName: Full=Serine/threonine protein phosphatase 2A 59 kDa regulatory subunit B' eta isoform; Short=AtB' eta; Short=PP2A, B' subunit, eta isoform
Solyc10g081200.1	0.481	-1.055	0.009242	down	9.769	3.757	8.032	3.671	3.694	3.28	7.186	3.548	_
Solyc10g050325.1	0.481	-1.055	0.009905	down	6.354	3.277	6.245	2.829	2.62	2.43	5.292	2.626	_
Solyc09g019980.3	0.482	-1.054	0.01077	down	11.658	4.798	11.348	4.586	4.817	4.216	9.268	4.54	_
Solyc01g015020.3	0.482	-1.054	0.0001554	down	54.254	31.711	49.894	24.222	20.392	23.895	45.286	22.836	_
Solyc12g100140.2	0.482	-1.053	0.0475	down	4.465	1.457	4.012	1.662	1.941	1.323	3.311	1.642	_
Solyc08g007360.3	0.482	-1.053	0.0002192	down	32.593	18.748	29.346	15.072	16.195	14.4	26.896	15.222	RecName: Full=Protein transport protein Sec16B; AltName: Full=Regucalcin gene promoter region-related protein p117; Short=RGPR-p117; AltName: Full=SEC16 homolog B
Solyc08g078500.3	0.482	-1.052	0.02027	down	1.098	0.86	0.885	0.358	0.433	0.57	0.948	0.454	_
Solyc01g067890.3	0.483	-1.051	2.15e-06	down	33.779	44.728	35.849	18.932	16.294	21.755	38.119	18.994	RecName: Full=Probable 1-deoxy-D-xylulose-5-phosphate synthase, chloroplastic; Short=1-deoxyxylulose-5-phosphate synthase; Short=DXP synthase; Short=DXPS; AltName: F
Solyc06g083870.3	0.484	-1.048	0.0108	down	9.446	3.585	8.599	3.597	3.615	3.474	7.21	3.562	RecName: Full=Structural maintenance of chromosomes protein 1; Short=SMC protein 1; Short=SMC-1; AltName: Full=Chromosome segregation protein SMC-1; AltName: Full=
Solyc06g008770.2	0.484	-1.047	0.001926	down	1.978	1.675	2.062	1.241	0.759	0.839	1.905	0.946	RecName: Full=Putative late blight resistance protein homolog R1B-12
Solyc08g075760.3	0.484	-1.047	0.04085	down	1.348	0.652	1.091	0.494	0.601	0.43	1.03	0.508	_
Solyc10g038190.2	0.484	-1.047	2.98e-07	down	5.458	4.264	5.172	2.398	2.542	2.473	4.965	2.471	RecName: Full=Protein kinase PVPK-1
Solyc06g035600.3	0.484	-1.047	0.01101	down	1.308	1.412	1.538	0.536	0.867	0.699	1.419	0.701	RecName: Full=Pentatricopeptide repeat-containing protein At2g22410, mitochondrial; Flags: Precursor
Solyc09g014280.1	0.484	-1.047	2.48e-09	down	49.498	53.971	50.109	27.304	21.751	27.864	51.193	25.64	RecName: Full=BAHD acyltransferase DCR; AltName: Full=Protein DEFECTIVE IN CUTICULAR RIDGES; AltName: Full=Protein PERMEABLE LEAVES 3
Solyc12g082730.2	0.484	-1.046	0.003477	down	6.741	3.766	6.288	2.798	2.739	3.183	5.598	2.907	_
Solyc07g053290.3	0.484	-1.046	0.000613	down	7.484	7.206	6.89	2.934	4.492	3.301	7.193	3.576	RecName: Full=Transcription factor bHLH30; AltName: Full=Basic helix-loop-helix protein 30; Short=AtbHLH30; Short=bHLH 30; AltName: Full=Transcription factor EN 53
Solyc02g014190.3	0.484	-1.046	0.02435	down	4.037	1.792	2.672	1.115	2.049	1.032	2.834	1.399	RecName: Full=Sacsin; AltName: Full=DnaJ homolog subfamily C member 29; Short=DNAJC29
Solyc01g111330.3	0.484	-1.046	0.01359	down	5.764	4.888	5.146	3.334	1.803	4.194	5.266	3.11	RecName: Full=Thaumatin-like protein 1; Flags: Precursor
Solyc01g014245.1	0.485	-1.045	0.006002	down	65.557	27.827	62.145	29.86	28.145	31.251	51.843	29.752	_
Solyc01g110380.3	0.485	-1.045	2.2e-05	down	16.728	10.537	15.867	7.121	6.659	7.689	14.377	7.156	RecName: Full=Kinesin-like protein NACK2; Short=AtNACK2; AltName: Full=NPK1-activating kinesin 2; AltName: Full=Protein STUD; AltName: Full=Protein TETRASPORE
Solyc12g008500.2	0.485	-1.044	0.001549	down	10.972	7.658	10.566	4.565	6.403	3.441	9.732	4.803	_
Solyc04g009630.3	0.485	-1.044	2.79e-10	down	13.16	11.207	13.152	6.016	6.502	6.194	12.506	6.237	RecName: Full=Alpha-glucosidase; AltName: Full=Maltase; Flags: Precursor
Solyc08g067060.2	0.485	-1.043	0.002717	down	12.675	5.775	9.57	4.049	5.32	3.678	9.34	4.349	RecName: Full=Pentatricopeptide repeat-containing protein At3g54980, mitochondrial; Flags: Precursor
Solyc06g053625.1	0.486	-1.042	2.14e-05	down	189.501	259.489	196.674	132.576	93.822	104.561	215.221	110.32	RecName: Full=Phosphoenolpyruvate carboxylase kinase 2; Short=AtPPCK2
Solyc04g080180.1	0.486	-1.041	1.74e-07	down	9.018	8.274	9.02	4.155	4.847	4.13	8.771	4.377	RecName: Full=Uncharacterized membrane protein At1g75140
Solyc04g078610.3	0.486	-1.041	0.0007639	down	6.677	4.092	7.027	3.103	3.005	3.431	5.932	3.18	RecName: Full=Chromosome-associated kinesin KIF4; AltName: Full=Chromokinesin
Solyc07g043270.3	0.486	-1.041	0.01641	down	36.726	14.475	33.048	16.534	15.062	15.152	28.083	15.583	RecName: Full=Protein FAR-RED ELONGATED HYPOCOTYL 3
Solyc10g007290.3	0.486	-1.041	0.01744	down	0.686	0.552	0.619	0.337	0.345	0.237	0.619	0.306	RecName: Full=Phosphoenolpyruvate carboxylase; Short=PEPC; Short=PEPCase
Solyc09g008350.3	0.486	-1.041	0.0001813	down	32.237	19.906	29.921	12.926	15.979	12.023	27.355	13.643	_
Solyc01g096010.3	0.486	-1.04	2.56e-05	down	14.944	9.967	13.487	6.037	7.359	5.743	12.799	6.38	_
Solyc03g080140.3	0.487	-1.039	0.0004058	down	26.344	13.778	23.59	10.349	11.191	9.926	21.237	10.489	_
Solyc01g010490.3	0.487	-1.039	0.001737	down	14.653	23.536	16.674	8.383	7.664	11.915	18.288	9.321	RecName: Full=Cytochrome P450 71A1; AltName: Full=ARP-2; AltName: Full=CYPLXXIA1
Solyc12g097070.2	0.487	-1.039	0.0008308	down	5.781	3.259	5.429	2.482	2.512	2.301	4.823	2.432	_
Solyc05g013810.3	0.487	-1.039	0.008184	down	2.333	2.064	1.744	0.926	1.478	0.817	2.047	1.074	_
Solyc07g053480.3	0.487	-1.039	0.0002959	down	7.726	5.957	7.62	4.028	3.665	3	7.101	3.564	RecName: Full=Ras-related protein RABA1f; Short=AtRABA1f
Solyc06g008720.3	0.487	-1.038	0.0002165	down	19.772	8.419	16.606	5.806	5.132	6.936	14.932	5.958	_
Solyc08g006640.3	0.487	-1.038	0.0001011	down	12.966	8.455	13.779	5.638	6.009	6.087	11.733	5.911	RecName: Full=Probable monogalactosyldiacylglycerol synthase, chloroplastic; Short=NtMGD1; AltName: Full=MGDG synthase type A; Flags: Precursor
Solyc11g062220.2	0.487	-1.037	0.002593	down	16.09	7.586	12.877	5.921	6.975	5.355	12.184	6.084	_
Solyc07g016180.3	0.487	-1.037	6.1e-05	down	5.159	3.431	5.309	2.156	2.315	2.484	4.633	2.318	RecName: Full=Auxin response factor 5
Solyc03g032060.1	0.487	-1.037	0.01593	down	10.181	14.629	9.527	6.216	6.305	4.968	11.446	5.83	RecName: Full=RING-H2 finger protein ATL80
Solyc07g065370.3	0.488	-1.036	0.00156	down	46.762	22.079	41.063	18.848	17.959	18.067	36.635	18.291	_
Solyc01g088520.3	0.488	-1.035	0.02126	down	43.161	36.472	43.847	17.344	31.149	15.496	41.16	21.33	RecName: Full=Dynamin-related protein 1E; AltName: Full=Dynamin-like protein 4; AltName: Full=Dynamin-like protein DLP2; AltName: Full=Dynamin-like protein E
Solyc09g064780.3	0.488	-1.035	0.0004334	down	28.467	15.371	25.162	11.338	12.442	11.077	23	11.619	RecName: Full=Mediator of RNA polymerase II transcription subunit 33A; AltName: Full=REF4-related 1 protein; AltName: Full=REF4-resembling 1 protein
Solyc06g069420.3	0.488	-1.034	0.01173	down	5.111	3.956	6.89	2.766	1.882	3.409	5.319	2.686	_
Solyc02g087000.3	0.489	-1.033	0.01914	down	3.577	1.521	2.663	1.294	1.103	1.516	2.587	1.304	RecName: Full=Potassium transporter 8; Short=AtHAK8; Short=AtPOT8
Solyc01g095210.3	0.489	-1.033	0.0003827	down	17.972	10.691	17.345	8.982	7.753	8.442	15.336	8.392	RecName: Full=Golgin candidate 3; Short=AtGC3; AltName: Full=GRIP-related ARF-binding domain-containing Arabidopsis protein 1
Solyc03g082725.1	0.489	-1.032	0.02963	down	4.965	2.019	4.639	1.946	1.734	2.172	3.874	1.951	_
Solyc02g064740.3	0.489	-1.032	0.01104	down	12.215	5.35	11.649	5.595	5.063	4.936	9.738	5.198	RecName: Full=Chaperone protein DnaJ
Solyc01g005270.3	0.489	-1.031	0.02207	down	3.972	3.612	3.548	2.493	1.793	1.355	3.711	1.88	_
Solyc06g069370.3	0.489	-1.031	8.19e-06	down	4.295	3.92	4.639	1.893	2.443	2.097	4.285	2.144	RecName: Full=Transcription factor BIM1; AltName: Full=BES1-interacting Myc-like protein 1; AltName: Full=Basic helix-loop-helix protein 46; Short=AtbHLH46; Short=
Solyc02g087170.3	0.489	-1.031	0.006725	down	7.694	3.585	6.873	3.25	3.428	2.688	6.051	3.122	RecName: Full=GPI ethanolamine phosphate transferase 1
Solyc08g067310.1	0.49	-1.03	0.02924	down	2.939	5.721	4.347	1.777	2.886	1.85	4.336	2.171	RecName: Full=CBL-interacting serine/threonine-protein kinase 25; AltName: Full=SNF1-related kinase 3.25; AltName: Full=SOS2-like protein kinase PKS25
Solyc07g063230.3	0.49	-1.03	0.03598	down	2.624	1.928	2.646	1.262	1.694	0.613	2.399	1.19	RecName: Full=Choline transporter-like protein 4; AltName: Full=Solute carrier family 44 member 4
Solyc09g090400.3	0.49	-1.028	0.007524	down	5.248	8.473	6.443	3.029	4.403	2.613	6.721	3.348	RecName: Full=Translation initiation factor eIF-2B subunit beta; AltName: Full=eIF-2B GDP-GTP exchange factor subunit beta
Solyc02g087980.3	0.49	-1.028	0.004616	down	0.88	0.996	1.091	0.41	0.65	0.409	0.989	0.49	RecName: Full=Structural maintenance of chromosomes protein 4; Short=AtSMC4; Short=SMC protein 4; Short=SMC-4; AltName: Full=Chromosome-associated protein C; Short=
Solyc05g007220.3	0.49	-1.028	0.001033	down	51.509	25.736	45.788	20.499	21.229	18.411	41.011	20.046	RecName: Full=F-box/kelch-repeat protein SKIP11; AltName: Full=SKP1-interacting partner 11
Solyc01g103620.3	0.491	-1.027	0.04375	down	1.857	1.349	2.294	1.567	1.547	1.667	1.833	1.594	RecName: Full=Sodium/pyruvate cotransporter BASS2, chloroplastic; AltName: Full=Bile acid transporter 1; AltName: Full=Bile acid-sodium symporter family protein 2
Solyc04g011460.2	0.491	-1.026	4.15e-07	down	22.727	18.023	20.635	10.455	11.378	9.195	20.462	10.343	_
Solyc09g018370.3	0.491	-1.026	0.004736	down	18.278	7.803	15.884	7.341	7.428	7.678	13.988	7.482	RecName: Full=Protein MON2 homolog; AltName: Full=Protein SF21
Solyc08g007295.1	0.491	-1.025	0.003668	down	4.206	3.232	3.488	2.135	1.281	2.398	3.642	1.938	_
Solyc07g041750.3	0.492	-1.024	0.000193	down	33.57	18.811	31.897	14.388	13.959	14.378	28.093	14.242	RecName: Full=Uncharacterized protein At1g04910
Solyc12g038430.2	0.492	-1.023	0.001079	down	16.074	10.32	14.587	5.795	6.758	8.42	13.66	6.991	_
Solyc04g072630.3	0.492	-1.022	0.000593	down	1.55	0.96	1.366	0.694	0.69	0.57	1.292	0.651	_
Solyc12g096010.2	0.492	-1.022	0.004626	down	1.994	1.412	1.89	0.905	1.005	0.753	1.765	0.888	_
Solyc06g069230.3	0.494	-1.017	0.02408	down	0.735	0.607	0.816	0.305	0.404	0.387	0.719	0.365	RecName: Full=DNA mismatch repair protein MSH2; Short=AtMSH2; AltName: Full=MutS protein homolog 2
Solyc07g009350.3	0.494	-1.016	0.01174	down	18.408	7.477	16.219	7.078	7.891	7.28	14.035	7.416	RecName: Full=U3 small nucleolar RNA-associated protein 25; Short=U3 snoRNA-associated protein 25; AltName: Full=U three protein 25
Solyc06g053960.3	0.494	-1.016	1.72e-06	down	87.363	96.68	96.112	48.287	38.242	59.115	93.385	48.548	RecName: Full=Heat stress transcription factor A-6b; Short=AtHsfA6b; AltName: Full=AtHsf-07
Solyc12g013820.2	0.495	-1.015	8.9e-06	down	15.533	10.691	15.429	6.858	6.561	7.775	13.884	7.065	_
Solyc05g016260.3	0.495	-1.014	0.007615	down	18.795	14.484	22.731	9.382	14.442	11.7	18.67	11.841	RecName: Full=Myosin-9; AltName: Full=Myosin XI C; Short=AtXIC
Solyc02g070300.3	0.495	-1.014	0.0001842	down	4.045	3.404	4.261	2.209	1.773	2	3.903	1.994	RecName: Full=Protection of telomeres protein 1a; Short=AtPOT1a; AltName: Full=Protection of telomeres protein 1
Solyc12g056150.2	0.496	-1.012	0.02207	down	1.542	1.267	1.254	0.6	0.66	0.839	1.354	0.7	_
Solyc09g065700.3	0.496	-1.012	0.0174	down	9.842	3.657	7.474	3.618	4.147	2.904	6.991	3.556	RecName: Full=WD repeat and FYVE domain-containing protein 3; AltName: Full=Autophagy-linked FYVE protein; Short=Alfy
Solyc03g093510.2	0.496	-1.012	0.0001474	down	15.154	10.256	13.118	7.52	5.694	6.506	12.843	6.573	_
Solyc07g005400.3	0.496	-1.011	0.01527	down	2.244	1.548	2.208	0.726	0.798	0.957	2	0.827	RecName: Full=Transcription factor bHLH66; AltName: Full=Basic helix-loop-helix protein 66; Short=AtbHLH66; Short=bHLH 66; AltName: Full=Transcription factor EN 95
Solyc12g100120.2	0.496	-1.011	0.007853	down	0.719	1.077	0.868	0.494	0.463	0.398	0.888	0.452	_
Solyc08g061980.3	0.496	-1.011	0.009936	down	1.857	1.258	1.667	0.642	0.995	0.807	1.594	0.815	RecName: Full=Mechanosensitive ion channel protein 10; AltName: Full=Mechanosensitive channel of small conductance-like 10; AltName: Full=MscS-Like protein 10; Sho
Solyc02g066830.3	0.497	-1.01	0.02942	down	12.99	4.78	12.422	5.701	4.187	5.323	10.064	5.07	RecName: Full=Putative G3BP-like protein
Solyc04g073950.1	0.497	-1.01	1.97e-05	down	152.863	95.63	146.058	67.64	64.338	69.524	131.517	67.167	_
Solyc12g010110.2	0.497	-1.009	0.001794	down	12.264	6.138	10.292	4.933	4.453	5.85	9.565	5.079	_
Solyc01g096320.3	0.497	-1.009	2.62e-05	down	42.031	46.439	44.663	24.801	17.052	26.767	44.378	22.873	RecName: Full=Homeobox-leucine zipper protein ATHB-7; AltName: Full=HD-ZIP protein ATHB-7; AltName: Full=Homeodomain transcription factor ATHB-7
Solyc10g008220.3	0.497	-1.008	4.31e-05	down	4.182	2.951	3.393	1.725	1.882	1.946	3.509	1.851	RecName: Full=Putative late blight resistance protein homolog R1A-10 R1A6_SOLDE RecName: Full=Putative late blight resistance protein homo
Solyc05g056320.3	0.497	-1.008	4.54e-07	down	49.733	36.038	49.998	23.854	24.283	21.884	45.256	23.34	_
Solyc05g006050.3	0.497	-1.008	0.02486	down	1.897	1.24	1.727	0.694	0.739	1.075	1.621	0.836	RecName: Full=Cyclin-D1-1; AltName: Full=Cyclin-delta-1; Short=Cyclin-d1; AltName: Full=G1/S-specific cyclin-D1-1; Short=CycD1;1
Solyc07g065930.3	0.498	-1.007	0.001771	down	35.661	18.159	33.495	15.472	14.993	14.367	29.105	14.944	RecName: Full=BTB/POZ domain-containing protein At1g55760
Solyc01g111020.3	0.498	-1.007	0.0001132	down	7.379	4.363	6.701	3.029	2.945	3.205	6.148	3.06	RecName: Full=Pentatricopeptide repeat-containing protein MRL1, chloroplastic; AltName: Full=Protein MATURATION OF RBCL 1; Short=AtMRL1; Flags: Precursor
Solyc04g005910.3	0.498	-1.006	0.03832	down	1.97	2.707	2.113	1.189	1.596	0.656	2.263	1.147	RecName: Full=Protein NSP-INTERACTING KINASE 2; AltName: Full=LRR receptor-like serine/threonine-protein kinase NIK2; Flags: Precursor
Solyc08g078340.3	0.498	-1.006	0.001046	down	21.362	14.52	20.807	9.887	13.25	7.248	18.896	10.128	RecName: Full=Transcription factor MYB1R1; AltName: Full=Myb-related protein R1; Short=StMYB1R-1
Solyc03g115390.3	0.498	-1.005	0.0006406	down	10.956	6.02	10.085	4.68	4.463	4.71	9.02	4.618	RecName: Full=Putative pre-mRNA-splicing factor ATP-dependent RNA helicase DHX16; AltName: Full=DEAH-box protein 16
Solyc12g017264.1	0.498	-1.005	0.04356	down	4.973	2.716	5.257	2.608	1.596	3.237	4.315	2.48	_
Solyc03g005480.3	0.498	-1.005	0.03886	down	4.045	1.765	3.608	1.504	1.97	1.387	3.139	1.62	RecName: Full=WAT1-related protein At2g39510
Solyc03g031970.3	0.498	-1.005	0.0006232	down	27.426	14.683	23.994	10.802	12.078	10.948	22.034	11.276	RecName: Full=Auxin response factor 8; AltName: Full=Protein FRUIT WITHOUT FERTILIZATION
Solyc10g085680.2	0.499	-1.004	3.41e-05	down	4.828	6.291	5.55	2.545	2.808	3.172	5.556	2.842	_
Solyc06g076350.3	0.499	-1.004	0.0002728	down	8.065	8.147	6.976	4.775	3.202	4.011	7.729	3.996	RecName: Full=Transcription factor LUX; AltName: Full=Protein LUX ARRHYTHMO; AltName: Full=Protein PHYTOCLOCK 1
Solyc10g085460.2	0.499	-1.003	0.008065	down	4.626	6.056	8.462	1.304	0.906	5.904	6.381	2.705	_
Solyc12g006040.2	0.499	-1.003	0.002624	down	5.748	3.132	4.682	2.514	2.404	2.065	4.521	2.328	_
Solyc04g016400.3	2	1	0.04729	up	1.817	2.48	1.572	5.017	2.059	5.097	1.956	4.058	RecName: Full=Probable calcium-binding protein CML50; AltName: Full=Calmodulin-like protein 50
Solyc02g068110.3	2	1	0.02551	up	175.194	287.117	247.462	409.602	167.361	320.802	236.591	299.255	RecName: Full=Transcription and mRNA export factor SUS1
Solyc12g016070.1	2.001	1.001	0.01051	up	13.66	6.617	10.807	22.876	24.648	17.604	10.361	21.709	_
Solyc06g073950.3	2.003	1.002	0.0001694	up	28.419	49.671	36.141	85.562	70.308	91.118	38.077	82.329	RecName: Full=Chaperone protein DnaJ
Solyc06g066540.1	2.003	1.002	0.02282	up	4.553	9.822	8.213	18.353	15.388	13.184	7.529	15.642	RecName: Full=Dehydration-responsive element-binding protein 3; AltName: Full=Protein TINY 2
Solyc01g095140.3	2.004	1.003	0.02594	up	17.883	29.547	20.111	52.452	26.628	63.04	22.514	47.373	RecName: Full=Desiccation protectant protein Lea14 homolog
Solyc09g065280.3	2.006	1.004	0.002062	up	58.016	115.247	72.084	174.91	154.673	184.56	81.782	171.381	RecName: Full=WD repeat-containing protein 5
Solyc09g008850.3	2.007	1.005	2.99e-07	up	10.875	11.723	12.817	23.549	28.214	21.164	11.805	24.309	RecName: Full=Uridylate kinase; Short=UK; AltName: Full=Uridine monophosphate kinase; Short=UMP kinase; Short=UMPK
Solyc04g082150.1	2.008	1.006	0.0006167	up	80.929	146.994	94.978	233.441	202.767	234.211	107.634	223.473	_
Solyc02g085480.3	2.01	1.007	4.39e-08	up	7.193	8.183	8.522	15.419	15.279	18.013	7.966	16.237	_
Solyc01g096475.1	2.01	1.007	0.003563	up	7.751	15.453	11.426	22.308	23.062	26.476	11.543	23.949	RecName: Full=Thioredoxin-like protein CITRX, chloroplastic; AltName: Full=Cf-9-interacting thioredoxin; Short=AtCiTrx; AltName: Full=Thioredoxin TRXP; Flags: Prec
Solyc10g008130.3	2.011	1.008	2.26e-06	up	29.178	41.478	32.095	73.161	67.894	72.89	34.25	71.315	RecName: Full=Pre-rRNA-processing protein ESF2; AltName: Full=18S rRNA factor 2
Solyc11g012980.1	2.013	1.009	0.04315	up	8.509	7.722	9.192	18.595	8.984	26.003	8.474	17.861	_
Solyc03g117440.3	2.013	1.009	2.77e-10	up	6.919	7.106	7.01	15.903	13.447	14.314	7.012	14.555	RecName: Full=DEAD-box ATP-dependent RNA helicase 35
Solyc03g026200.3	2.014	1.01	0.009606	up	2.47	4.237	2.079	5.869	5.192	7.592	2.929	6.218	_
Solyc01g109210.2	2.015	1.011	0.001126	up	13.563	24.84	18.015	41.366	33.061	43.123	18.806	39.183	_
Solyc02g065540.2	2.017	1.012	0.000831	up	15.485	25.917	16.924	43.722	41.769	35.832	19.442	40.441	RecName: Full=E3 ubiquitin-protein ligase RNF185; AltName: Full=RING finger protein 185
Solyc04g011430.3	2.017	1.012	0.004054	up	394.502	839.669	510.156	1265.87	1063.08	1320.99	581.442	1216.65	RecName: Full=Ubiquitin-conjugating enzyme E2 7; AltName: Full=Ubiquitin carrier protein 7; AltName: Full=Ubiquitin-protein ligase 7
Solyc05g051790.3	2.017	1.012	0.0005794	up	59.219	107.498	72.29	175.646	155.382	169.225	79.669	166.751	RecName: Full=DNA-directed RNA polymerases II and IV subunit 5A; Short=RPB5a; AltName: Full=DNA-directed RNA polymerase II subunit E; AltName: Full=RNA polymerase
Solyc02g067780.3	2.017	1.012	0.03078	up	0.937	1.439	1.28	2.324	3.143	2.065	1.219	2.511	RecName: Full=Putative cysteine-rich receptor-like protein kinase 31; Short=Cysteine-rich RLK31; Flags: Precursor
Solyc01g097380.2	2.018	1.013	0.001303	up	1.51	2.263	1.813	4.354	3.399	3.882	1.862	3.878	RecName: Full=Perakine reductase
Solyc06g076520.1	2.018	1.013	0.03149	up	628.536	1643.14	915.17	2503.86	1425.88	2859.78	1062.28	2263.17	RecName: Full=17.8 kDa class I heat shock protein
Solyc02g089160.3	2.02	1.014	0.0006052	up	27.167	44.04	33.349	73.519	57.314	87.58	34.852	72.804	RecName: Full=Cytochrome P450 85A1; AltName: Full=C6-oxidase; AltName: Full=Dwarf protein
Solyc05g053500.3	2.021	1.015	0.02116	up	9.018	14.258	10.103	25.011	13.289	31.799	11.126	23.366	RecName: Full=GATA transcription factor 1; Short=AtGATA-1
Solyc06g069120.3	2.021	1.015	0.006878	up	327.646	756.305	429.747	1070.24	987.215	1115.14	504.566	1057.53	_
Solyc06g069410.3	2.024	1.017	0.002338	up	7.936	16.023	11.056	25.832	22.392	26.777	11.672	25	RecName: Full=ADP,ATP carrier protein ER-ANT1; AltName: Full=ADP/ATP translocase ER-ANT1; AltName: Full=Endoplasmic reticulum-adenine nucleotide transporter 1; Sho
Solyc10g076420.2	2.024	1.017	0.004178	up	22.057	47.381	32	73.361	60.801	78.472	33.813	70.878	RecName: Full=Uncharacterized protein At5g01610
Solyc01g089980.3	2.024	1.017	4.4e-07	up	10.148	11.596	10.919	23.086	18.875	26.315	10.888	22.759	RecName: Full=ELMO domain-containing protein A
Solyc02g078400.3	2.027	1.019	9.25e-10	up	82.616	83.246	84.764	168.452	199.023	155.352	83.542	174.276	RecName: Full=Allantoinase
Solyc03g114510.3	2.028	1.02	2.81e-05	up	4.917	7.55	5.756	12.611	11.713	13.744	6.074	12.689	RecName: Full=Probable 2-aminoethanethiol dioxygenase; AltName: Full=Cysteamine dioxygenase
Solyc03g007870.3	2.028	1.02	0.0006965	up	106.756	182.57	136.686	311.693	235.512	350.418	142.004	299.208	_
Solyc05g054620.3	2.029	1.021	0.0003151	up	8.566	13.588	10.077	22.15	25.84	19.465	10.744	22.485	_
Solyc04g009770.3	2.029	1.021	0.0002639	up	263.68	463.603	322.656	755.467	679.583	766.78	349.98	733.943	RecName: Full=DnaJ protein homolog 2; Flags: Precursor
Solyc04g077780.3	2.029	1.021	5.89e-07	up	12.546	12.637	12.86	27.63	22.5	29.939	12.681	26.69	RecName: Full=Pollen-specific protein SF3
Solyc07g007325.1	2.029	1.021	0.0003148	up	60.737	101.822	71.07	152.402	153.599	156.675	77.876	154.225	_
Solyc03g043940.3	2.029	1.021	0.007778	up	10.972	16.557	11.048	24.096	21.732	29.907	12.859	25.245	RecName: Full=Eugenol O-methyltransferase; AltName: Full=(Iso)eugenol O-methyltransferase EOMT1; AltName: Full=S-adenosysl-L-methionine:(Iso)eugenol O-methyltransf
Solyc00g060810.3	2.031	1.022	0.03396	up	234.882	653.044	340.43	910.141	633.548	1033.38	409.452	859.024	_
Solyc04g077740.1	2.031	1.022	0.02147	up	3.165	7.016	3.453	9.855	9.191	9.571	4.545	9.539	_
Solyc12g013950.2	2.032	1.023	1.33e-11	up	10.689	9.795	10.292	22.371	22.707	19.379	10.259	21.486	_
Solyc12g056410.2	2.034	1.024	9.1e-08	up	24.745	27.664	26.528	58.11	42.912	64.9	26.312	55.307	_
Solyc03g093340.3	2.034	1.024	0.0008172	up	2.446	2.091	2.809	5.133	4.433	6.581	2.449	5.382	_
Solyc06g051920.3	2.036	1.026	4.29e-07	up	8.372	7.792	9.818	18.755	14.393	17.886	17.011	8.661	RecName: Full=Probable cyclic nucleotide-gated ion channel 3; Short=AtCNGC3; AltName: Full=Cyclic nucleotide- and calmodulin-regulated ion channel 3
Solyc01g080410.3	2.036	1.026	0.0121	up	489.769	1200.41	656.008	1737.36	1341.97	1917.55	782.062	1665.63	RecName: Full=Peptide methionine sulfoxide reductase B5; Short=AtMSRB5; AltName: Full=Peptide-methionine (R)-S-oxide reductase
Solyc08g066160.3	2.038	1.027	6.2e-07	up	90.229	129.287	103.028	222.986	235.266	223.328	107.515	227.193	RecName: Full=Early nodulin-93; Short=N-93
Solyc09g011210.3	2.038	1.027	0.001173	up	28.193	51.744	32.224	84.899	70.298	83.247	37.387	79.481	_
Solyc02g069260.3	2.038	1.027	4.86e-11	up	7.855	7.025	7.225	14.557	16.609	15.034	7.368	15.4	RecName: Full=Protein argonaute 2
Solyc04g008020.3	2.038	1.027	3.46e-10	up	69.714	88.361	75.838	166.822	163.746	160.976	77.971	163.848	RecName: Full=E3 ubiquitin protein ligase RIE1; AltName: Full=Protein RING-FINGER FOR EMBRYOGENESIS 1
Solyc06g005110.3	2.042	1.03	0.002875	up	39.568	76.575	52.807	127.717	98.324	139.533	56.317	121.858	RecName: Full=40S ribosomal protein S23; AltName: Full=S12
Solyc02g085280.1	2.042	1.03	0.0001478	up	57.257	84.686	67.248	162.751	135.917	166.095	69.73	154.921	RecName: Full=60S ribosomal protein L6, mitochondrial
Solyc12g044840.2	2.043	1.031	0.0007735	up	2.398	4.454	3.299	7.583	6.492	7.291	3.384	7.122	_
Solyc02g092980.3	2.043	1.031	0.0003477	up	3.1	2.245	3.187	5.722	6.679	5.56	2.844	5.987	RecName: Full=Cyclin-D3-2; AltName: Full=G1/S-specific cyclin-D3-2; Short=CycD3;2
Solyc08g075780.3	2.045	1.032	0.00187	up	77.384	160.437	103.174	252.131	224.754	250.105	113.665	242.33	RecName: Full=Ubiquitin-fold modifier 1; Flags: Precursor
Solyc12g042770.2	2.045	1.032	0.009212	up	30.978	61.095	35.213	91.725	62.811	112.992	42.429	89.176	_
Solyc05g055210.2	2.051	1.036	0.007324	up	66.873	153.656	87.676	225.1	186.404	254.31	102.735	221.938	RecName: Full=Ethylene-responsive transcription factor 1B; Short=AtERF1B; AltName: Full=Ethylene-responsive element-binding factor 1B; Short=EREBP-1B
Solyc02g086550.3	2.055	1.039	0.006517	up	0.646	0.607	1.022	1.367	1.763	1.667	0.758	1.599	_
Solyc02g087210.3	2.055	1.039	0.0006027	up	24.891	27.954	29.328	65.378	39.208	71.256	27.391	58.614	RecName: Full=Zinc finger AN1 domain-containing stress-associated protein 12; Short=AtSAP12
Solyc01g088440.2	2.055	1.039	1.43e-08	up	18.488	18.902	20.068	44.669	39.779	38.564	19.153	41.004	RecName: Full=E3 ubiquitin-protein ligase EL5; AltName: Full=Protein ELICITOR 5
Solyc11g066450.2	2.056	1.04	0.0003606	up	24.253	43.135	32.292	72.867	62.21	78.848	33.227	71.308	_
Solyc02g069390.2	2.056	1.04	0.02912	up	2.075	3.005	2.972	5.459	7.201	10.464	2.684	7.708	_
Solyc05g024415.1	2.058	1.041	2.09e-05	up	70.724	110.177	86.946	194.178	166.81	209.294	89.282	190.094	RecName: Full=Nitrile-specifier protein 5; Short=AtNSP5
Solyc10g006950.1	2.061	1.043	0.01015	up	16.656	4.906	46.793	8.635	8.758	47.178	22.785	21.524	_
Solyc08g005100.3	2.061	1.043	0.04027	up	1.946	1.403	2.371	4.565	5.182	2.355	1.907	4.034	_
Solyc08g066140.3	2.061	1.043	0.005941	up	2.721	4.472	2.569	6.595	6.64	7.539	3.254	6.925	RecName: Full=Probable polyribonucleotide nucleotidyltransferase 1, chloroplastic; AltName: Full=Polynucleotide phosphorylase 1; Short=PNPase 1; Flags: Precursor
Solyc00g217960.1	2.062	1.044	1.98e-05	up	41.449	56.324	47.317	112.256	87.153	117.143	48.363	105.517	RecName: Full=Putative RING-H2 finger protein ATL61
Solyc10g055760.2	2.063	1.045	0.01666	up	56.635	28.497	54.508	104.315	58.772	135.113	46.547	99.4	RecName: Full=Putative NAC domain-containing protein 94; Short=ANAC094
Solyc05g051290.3	2.063	1.045	0.001806	up	2.051	2.254	1.71	4.996	3.803	4.011	2.005	4.27	RecName: Full=HMG-Y-related protein A; AltName: Full=Protein SB16A
Solyc10g008350.3	2.063	1.045	0.0001285	up	26.15	31.077	32.112	62.549	49.955	80.397	29.78	64.3	_
Solyc12g042830.2	2.063	1.045	0.001499	up	25.117	40.763	34.689	71.016	51.423	81.999	33.523	68.146	_
Solyc04g072160.3	2.065	1.046	0.005171	up	4.271	9.071	5.395	14.125	10.925	14.991	6.246	13.347	RecName: Full=Uncharacterized protein Os08g0359500
Solyc01g089850.3	2.066	1.047	0.01528	up	1.631	2.906	1.727	4.765	4.118	4.474	2.088	4.452	RecName: Full=Cyclin-U4-1; Short=CycU4;1; AltName: Full=Cyclin-P4.1; Short=CycP4;1
Solyc11g056250.1	2.066	1.047	2.31e-07	up	102.896	140.702	139.306	272.662	317.542	246.524	127.635	278.909	_
Solyc01g104740.3	2.068	1.048	2.53e-07	up	44.275	53.781	56.844	111.646	122.952	103.002	51.633	112.533	RecName: Full=Multiprotein-bridging factor 1c
Solyc08g068700.1	2.068	1.048	3.33e-11	up	37.687	45.697	42.206	89.706	91.892	87.871	41.863	89.823	RecName: Full=Tyramine N-feruloyltransferase 4/11; AltName: Full=Hydroxycinnamoyl-CoA: tyramine N-hydroxycinnamoyltransferase
Solyc08g061590.3	2.068	1.048	0.001884	up	13.701	27.863	17.534	43.438	38.666	44.231	19.699	42.112	RecName: Full=Pentatricopeptide repeat-containing protein At1g62350
Solyc02g093820.3	2.068	1.048	5.41e-05	up	69.464	116.505	86.01	197.06	181.222	203.874	90.66	194.052	_
Solyc08g062420.3	2.071	1.05	3.09e-05	up	60.446	116.985	76.955	240.972	208.382	217.875	84.795	222.41	_
Solyc09g011600.3	2.071	1.05	0.02895	up	11.787	25.637	15.369	38.958	22.303	52.458	17.598	37.906	RecName: Full=Probable glutathione S-transferase; AltName: Full=Pathogenesis-related protein 1
Solyc01g086960.3	2.071	1.05	3.44e-06	up	416.422	463.567	437.625	1012.64	721.558	1132.98	439.205	955.726	RecName: Full=Zinc finger A20 and AN1 domain-containing stress-associated protein 5; Short=AtSAP5
Solyc03g113660.3	2.072	1.051	0.0003212	up	11.658	13.868	12.791	26.442	35.198	19.906	12.772	27.182	_
Solyc02g066930.3	2.072	1.051	0.0006619	up	14.137	25.112	15.18	40.514	37.661	38.338	18.143	38.838	RecName: Full=Glycine-rich RNA-binding protein 3, mitochondrial; Short=AtGR-RBP3; AltName: Full=AtRBG3; AltName: Full=Mitochondrial RNA-binding protein 2a; Short=At
Solyc05g009660.3	2.073	1.052	0.008919	up	0.614	0.661	0.593	1.546	1.271	1.398	0.623	1.405	RecName: Full=TGACG sequence-specific bindingTGACG sequence-specific binding protein; AltName: Full=bZIP transcription factor 46; Short=AtbZIP46
Solyc11g071690.2	2.073	1.052	4.71e-09	up	15.493	20.44	17.602	38.463	37.375	38.456	17.845	38.098	_
Solyc06g066295.1	2.073	1.052	8.95e-07	up	12.845	15.588	14.278	31.595	24.007	34.574	14.237	30.059	_
Solyc05g054350.3	2.075	1.053	0.008788	up	25.326	32.797	26.562	65.01	32.932	83.214	28.228	60.385	RecName: Full=Bifunctional epoxide hydrolase 2; Includes: RecName: Full=Cytosolic epoxide hydrolase 2; Short=CEH; AltName: Full=Epoxide hydratase; AltName: Full=Solub
Solyc07g064160.3	2.076	1.054	0.0008422	up	11.61	20.631	13.779	35.066	27.475	36.338	15.34	32.96	RecName: Full=Thiamine thiazole synthase 1, chloroplastic; AltName: Full=Thiazole biosynthetic enzyme 1; Flags: Precursor
Solyc10g076990.2	2.076	1.054	5.66e-19	up	27.272	27.719	28.169	58.857	55.886	63.567	27.72	59.437	_
Solyc06g083360.3	2.076	1.054	0.00312	up	148.253	324.005	195.205	506.839	418.941	521.88	222.488	482.553	RecName: Full=DNA-directed RNA polymerases I, II, and III subunit RPABC5; Short=RNA polymerases I, II, and III subunit ABC5; AltName: Full=ABC10; AltName: Full=DNA-
Solyc04g054990.3	2.076	1.054	0.04319	up	3.27	6.889	4.493	8.53	7.487	15.539	4.884	10.519	_
Solyc05g010570.3	2.076	1.054	9.9e-06	up	37.768	52.948	43.031	100.202	78.573	108.776	44.582	95.85	RecName: Full=Transcription initiation factor TFIID subunit 11; AltName: Full=TBP-associated factor 11; Short=AtTAF11
Solyc09g015040.1	2.076	1.054	1.04e-05	up	28.58	29.565	31.038	63.496	48.369	79.343	29.728	63.736	_
Solyc11g066065.1	2.081	1.057	8.62e-07	up	13.531	24.451	18.436	39.031	37.947	46.199	18.806	41.059	_
Solyc02g067440.3	2.081	1.057	0.03577	up	7.605	12.058	7.964	20.552	29.061	9.474	9.209	19.696	RecName: Full=Probable 2-aminoethanethiol dioxygenase; AltName: Full=Cysteamine dioxygenase
Solyc01g107190.3	2.082	1.058	0.0308	up	3.447	7.396	3.118	11.591	7.201	12.012	4.654	10.268	RecName: Full=LOB domain-containing protein 38; AltName: Full=ASYMMETRIC LEAVES 2-like protein 40; Short=AS2-like protein 40
Solyc02g093710.1	2.083	1.059	0.003805	up	14.944	25.981	19.801	49.391	31.208	51.748	20.242	44.116	_
Solyc06g084540.3	2.083	1.059	0.02066	up	92.845	246.924	126.454	374.41	244.132	395.413	155.408	337.985	_
Solyc04g076340.3	2.083	1.059	0.0006629	up	2.688	4.499	2.938	9.171	6.787	7.915	3.375	7.958	_
Solyc01g112380.2	2.083	1.059	3.01e-05	up	8.953	8.736	8.204	17.333	18.668	20.207	8.631	18.736	_
Solyc09g013090.3	2.085	1.06	3.29e-06	up	10.77	15.471	12.525	26.536	24.539	26.444	12.922	25.84	_
Solyc03g121630.3	2.085	1.06	1.01e-05	up	6.241	8.319	7.422	15.934	12.698	19.056	7.327	15.896	RecName: Full=Protein FAR1-RELATED SEQUENCE 4
Solyc04g072410.3	2.086	1.061	7.9e-08	up	26.263	35.133	28.409	68.323	58.033	69.944	29.935	65.433	RecName: Full=Trafficking protein particle complex subunit 6B
Solyc06g062700.3	2.088	1.062	3.26e-12	up	12.506	14.547	13.35	29.018	28.953	28.735	13.468	28.902	_
Solyc02g071770.3	2.089	1.063	0.02602	up	26.594	60.217	34.655	96.1	51.423	117.864	40.489	88.462	_
Solyc10g081240.2	2.089	1.063	0.000435	up	48.409	92.362	66.337	154.789	135.838	157.911	69.036	149.513	_
Solyc10g008050.2	2.091	1.064	0.02299	up	5.062	7.848	7.508	16.881	11.91	16.357	6.806	15.049	_
Solyc07g054450.3	2.091	1.064	0.006227	up	127.771	271.456	163.858	457.574	297.466	500.985	187.695	418.675	RecName: Full=Protein ULTRAPETALA 1
Solyc07g053140.3	2.091	1.064	0.001777	up	19.707	26.397	23.195	52.284	32.026	65.804	23.1	50.038	RecName: Full=Zinc finger protein CONSTANS-LIKE 3
Solyc12g049220.2	2.092	1.065	1.07e-06	up	52.679	75.76	56.363	139.497	129.178	133.693	61.601	134.123	_
Solyc06g050500.2	2.092	1.065	0.0005882	up	16.785	20.504	16.391	37.485	46.034	27.057	17.893	36.859	RecName: Full=Abscisic acid receptor PYL4; AltName: Full=ABI1-binding protein 2; AltName: Full=PYR1-like protein 4; AltName: Full=Regulatory components of ABA recep
Solyc02g090380.3	2.095	1.067	0.0007192	up	2.269	1.629	2.457	4.438	3.497	5.764	2.118	4.566	RecName: Full=Probable disease resistance protein At5g66900
Solyc07g063170.1	2.097	1.068	0.001097	up	13.45	17.87	19.063	37.159	44.823	28.272	16.794	36.751	_
Solyc05g056140.3	2.097	1.068	0.006069	up	1.97	3.576	2.818	5.659	7.891	4.431	2.788	5.994	RecName: Full=Inter-alpha-trypsin inhibitor heavy chain H3; Short=ITI heavy chain H3; Short=ITI-HC3; Short=Inter-alpha-inhibitor heavy chain 3; Flags: Precursor
Solyc03g007070.3	2.097	1.068	7.13e-16	up	7.169	7.586	7.345	16.807	17.102	16.916	7.367	16.942	RecName: Full=Probable aminotransferase ACS12
Solyc05g052040.1	2.097	1.068	3.34e-09	up	90.528	105.171	96.55	213.163	180.444	240.803	97.416	211.47	RecName: Full=Ethylene-responsive transcription factor 5; AltName: Full=Ethylene-responsive element-binding factor 4; Short=EREBP-4; AltName: Full=Ethylene-responsi
Solyc08g079760.3	2.098	1.069	0.04524	up	1.784	6.952	2.302	15.913	6.758	21.691	3.679	14.787	RecName: Full=Protein TPX2; Short=AtTPX2; AltName: Full=Targeting protein for XKLP2
Solyc02g065555.1	2.099	1.07	4.45e-09	up	17.277	14.448	16.975	35.539	26.963	29.057	16.233	30.52	_
Solyc08g008230.3	2.099	1.07	0.01473	up	31.68	84.414	44.62	125.729	95.527	130.489	53.571	117.248	_
Solyc01g112070.3	2.099	1.07	0.04936	up	0.759	0.371	0.524	1.178	0.956	1.42	0.551	1.185	RecName: Full=Uncharacterized protein At1g04910
Solyc06g068280.3	2.099	1.07	4.05e-05	up	14.879	23.545	16.434	38.053	40.646	37.402	18.286	38.7	RecName: Full=DEAD-box ATP-dependent RNA helicase 35
Solyc12g008960.2	2.099	1.07	0.0001633	up	26.586	15.606	25.136	50.369	40.951	55.598	22.443	48.973	_
Solyc03g079940.3	2.101	1.071	0.0004844	up	82.656	147.971	98.294	241.445	201.821	272.301	109.64	238.522	_
Solyc10g080940.2	2.101	1.071	1.5e-09	up	23.784	28.017	23.899	54.072	49.079	60.932	25.233	54.694	_
Solyc06g069820.3	2.101	1.071	0.0002455	up	21.605	37.921	25.849	61.771	56.753	67.352	28.458	61.959	_
Solyc11g010660.2	2.101	1.071	2.22e-06	up	30.267	37.857	31.553	73.361	58.279	85.376	33.226	72.339	_
Solyc05g015850.3	2.102	1.072	2.17e-10	up	113.731	149.854	129.796	293.602	279.044	286.023	131.127	286.223	RecName: Full=Probable WRKY transcription factor 75; AltName: Full=WRKY DNA-binding protein 75
Solyc02g082880.2	2.102	1.072	0.0001885	up	2.81	1.973	2.251	4.849	5.812	4.57	2.345	5.077	RecName: Full=Probable acyl-activating enzyme 1, peroxisomal; AltName: Full=AMP-binding protein 1; Short=AtAMPBP1
Solyc06g076890.1	2.102	1.072	0.002765	up	54.552	113.273	73.476	188.646	142.724	205.089	80.434	178.82	RecName: Full=Pleckstrin homology domain-containing protein 1; Short=AtPH1
Solyc10g009410.1	2.105	1.074	1.25e-09	up	20.482	15.516	18.221	40.914	37.769	39.295	18.073	39.326	RecName: Full=Protein ASPARTIC PROTEASE IN GUARD CELL 1; Short=AtASPG1; Flags: Precursor
Solyc07g064150.3	2.105	1.074	0.0008236	up	323.165	641.575	402.498	1012.82	1017.97	951.232	455.746	994.006	RecName: Full=Protein translation factor SUI1 homolog
Solyc03g119700.3	2.107	1.075	0.01445	up	43.282	103.614	54.705	149.099	108.314	186.033	67.2	147.815	RecName: Full=ATP-dependent Clp protease adapter protein ClpS
Solyc01g104720.3	2.108	1.076	0.02467	up	593.95	1780.13	911.485	2557.25	1610.35	3054.64	1095.19	2407.41	_
Solyc10g084000.2	2.111	1.078	3.25e-07	up	5.781	4.481	5.12	11.57	10.679	11.507	5.127	11.252	_
Solyc09g008200.3	2.113	1.079	2.76e-08	up	45.607	50.314	48.915	106.524	121.77	90.043	48.279	106.112	_
Solyc04g078550.3	2.116	1.081	4.87e-06	up	59.962	71.551	67.359	152.223	110.333	175.924	66.291	146.16	RecName: Full=Probable WRKY transcription factor 17; AltName: Full=WRKY DNA-binding protein 17
Solyc01g100370.3	2.116	1.081	0.003879	up	34.094	73.461	45.487	111.393	132.025	88.441	51.014	110.62	_
Solyc03g096550.3	2.12	1.084	0.002055	up	77.344	81.363	87.951	166.485	252.229	112.164	82.219	176.959	_
Solyc01g073890.3	2.12	1.084	0.04505	up	3.988	1.141	3.651	6.837	4.66	7.603	2.927	6.367	_
Solyc06g082070.3	2.121	1.085	0.002384	up	0.807	0.462	0.584	1.378	1.31	1.377	0.618	1.355	RecName: Full=Protein PMR5; AltName: Full=Powdery mildew resistance protein 5; AltName: Full=Protein trichome birefringence-like 44
Solyc07g039410.3	2.124	1.087	0.04004	up	0.807	1.349	1.125	2.093	1.399	3.71	1.094	2.401	_
Solyc10g050220.2	2.126	1.088	2.41e-05	up	3.431	4.354	3.926	8.088	7.664	9.539	3.904	8.43	_
Solyc03g113870.1	2.126	1.088	0.0005509	up	2.89	2.073	3.032	6.037	4.689	6.872	2.665	5.866	RecName: Full=U-box domain-containing protein 40; AltName: Full=Plant U-box protein 40
Solyc09g074460.2	2.126	1.088	8.73e-06	up	122.781	195.343	139.83	344.193	323.384	339.492	152.651	335.69	RecName: Full=E3 ubiquitin-protein ligase CIP8; AltName: Full=COP1-interacting protein 8
Solyc02g083760.3	2.126	1.088	0.02076	up	1.51	2.689	1.495	4.512	4.532	3.398	1.898	4.147	RecName: Full=Thaumatin-like protein 1; AltName: Full=PpAZ44; Flags: Precursor
Solyc01g106610.2	2.127	1.089	4.59e-08	up	22.291	28.054	24.655	57.732	46.586	60.599	25	54.972	RecName: Full=Pathogenesis-related protein 1A1; Short=PR-1A1; Flags: Precursor
Solyc01g110310.3	2.127	1.089	0.04026	up	1.768	1.494	1.151	3.797	4.128	2.398	1.471	3.441	_
Solyc01g088600.3	2.133	1.093	3.13e-05	up	3.722	3.096	2.783	7.794	7.004	6.409	3.2	7.069	_
Solyc06g076510.3	2.135	1.094	0.032	up	135.634	397.158	197.86	582.188	344.939	693.696	243.551	540.274	RecName: Full=Phosphoserine phosphatase, chloroplastic; Short=PSP; Short=PSPase; AltName: Full=O-phosphoserine phosphohydrolase; Flags: Precursor
Solyc01g079610.3	2.135	1.094	2.37e-06	up	23.131	18.648	22.92	47.13	56.033	36.789	21.566	46.651	RecName: Full=DnaJ homolog dnj-20; AltName: Full=DnaJ domain protein 20; Flags: Precursor
Solyc06g051120.3	2.136	1.095	2.51e-06	up	16.147	23.238	17.267	41.64	38.311	45.145	18.884	41.699	_
Solyc02g088220.3	2.138	1.096	1.18e-06	up	1.429	1.774	1.727	3.418	3.714	3.656	1.643	3.596	RecName: Full=Phosphate transporter PHO1 homolog 9; AltName: Full=Protein PHO1 homolog 9; Short=AtPHO1;H9
Solyc12g008660.1	2.141	1.098	0.001208	up	9.18	9.994	9.072	21.235	27.258	13.787	9.415	20.76	_
Solyc12g013510.1	2.142	1.099	0.02384	up	10.221	20.821	10.154	38.148	23.82	31.111	13.732	31.026	_
Solyc05g006030.3	2.145	1.101	0.0216	up	7.726	12.637	10.386	22.697	11.881	33.897	10.25	22.825	_
Solyc03g059100.2	2.147	1.102	3.99e-07	up	47.157	67.16	53.992	130.052	109.2	134.253	56.103	124.502	RecName: Full=U5 small nuclear ribonucleoprotein 40 kDa protein; Short=U5 snRNP 40 kDa protein; Short=U5-40K; AltName: Full=38 kDa-splicing factor; AltName: Full=P
Solyc02g069150.3	2.148	1.103	2.37e-05	up	178.125	286.981	200.154	501.517	440.406	538.161	221.753	493.361	RecName: Full=Vesicle-associated membrane protein 722; Short=AtVAMP722; AltName: Full=Synaptobrevin-related protein 1
Solyc06g066230.3	2.149	1.104	0.01763	up	13.241	4.49	12.749	22.813	18.126	26.24	10.16	22.393	RecName: Full=Cytochrome P450 71D7
Solyc12g042065.1	2.152	1.106	0.001158	up	40.02	66.201	64.756	146.743	85.341	147.717	56.992	126.6	_
Solyc07g007410.3	2.155	1.108	9.13e-11	up	32.924	30.968	34.088	75.128	63.304	82.257	32.66	73.563	_
Solyc02g065370.3	2.155	1.108	0.0001128	up	104.075	181.022	125.389	316.016	262.859	338.901	136.829	305.925	_
Solyc02g061790.3	2.157	1.109	0.0009409	up	53.398	114.749	76.096	189.74	175.794	186.528	81.414	184.021	RecName: Full=RNA polymerase II transcriptional coactivator KIWI
Solyc10g076510.2	2.157	1.109	0.001813	up	175.178	139.616	171.89	348.274	505.621	225.113	162.228	359.669	RecName: Full=Pyruvate decarboxylase 1; Short=AtPDC1
Solyc04g050305.1	2.157	1.109	0.0002931	up	31.632	60.298	41.08	103.032	88.483	106.948	44.337	99.488	_
Solyc05g006410.3	2.157	1.109	0.0004916	up	5.006	8.319	5.326	13.294	15.181	11.722	6.217	13.399	_
Solyc12g007040.2	2.16	1.111	0.0002174	up	5.45	6.979	7.328	16.639	13.329	14.367	6.586	14.778	_
Solyc01g107980.3	2.16	1.111	0.0004105	up	8.574	14.882	10.206	26.231	27.662	21.153	11.221	25.015	RecName: Full=U-box domain-containing protein 26; AltName: Full=Plant U-box protein 26
Solyc10g048060.1	2.16	1.111	1.09e-05	up	112.092	172.594	203.933	368.867	349.746	309.779	162.873	342.797	RecName: Full=Uncharacterized mitochondrial protein AtMg00030; AltName: Full=ORF107a (mitochondrion)
Solyc03g123460.3	2.161	1.112	0.04532	up	4.311	12.945	5.73	17.701	13.033	20.981	7.662	17.238	_
Solyc10g078770.2	2.163	1.113	0.02733	up	106.368	284.953	166.521	456.007	246.939	584.478	185.947	429.141	_
Solyc01g060030.3	2.163	1.113	6.36e-07	up	86.79	134.166	108.655	246.83	231.759	241.158	109.87	239.916	RecName: Full=Zinc finger CCHC domain-containing protein 10
Solyc08g074260.3	2.167	1.116	0.009741	up	15.994	5.993	14.931	27.188	31.652	23.175	12.306	27.338	RecName: Full=Cytochrome P450 71D7
Solyc05g046340.2	2.169	1.117	5.02e-10	up	16.43	15.308	14.338	38.242	32.706	32.509	15.359	34.486	RecName: Full=Phosphomannomutase; AltName: Full=LePMM
Solyc06g033850.3	2.172	1.119	0.04296	up	9.519	3.938	8.866	18.133	25.82	9.528	7.441	17.827	_
Solyc01g009780.3	2.172	1.119	6.24e-08	up	126.116	157.594	137.717	252.657	205.042	300.799	140.476	252.833	_
Solyc07g032090.3	2.173	1.12	1.52e-05	up	63.312	99.523	77.032	187.3	150.033	202.562	79.956	179.965	_
Solyc08g068100.3	2.175	1.121	4.53e-14	up	6.023	5.839	6.752	13.147	14.156	14.324	6.205	13.876	RecName: Full=Proline-, glutamic acid- and leucine-rich protein 1; AltName: Full=Modulator of non-genomic activity of estrogen receptor
Solyc05g056460.3	2.175	1.121	4.38e-05	up	40.222	68.437	49.147	118.061	103.94	130.306	52.602	117.436	RecName: Full=Uncharacterized protein At1g10890
Solyc09g007920.3	2.176	1.122	7.19e-08	up	88.832	127.594	98.432	240.909	215.159	255.461	104.953	237.176	RecName: Full=Phenylalanine ammonia-lyase; Short=PAL
Solyc06g054327.1	2.176	1.122	0.02071	up	2.527	5.368	3.428	7.688	6.709	10.302	3.774	8.233	_
Solyc11g039740.2	2.176	1.122	0.0001488	up	13.951	21.454	15.523	38.632	29.652	46.092	16.976	38.125	_
Solyc09g083090.3	2.176	1.122	1.7e-05	up	5.167	7.133	5.824	16.018	11.644	12.765	6.041	13.476	RecName: Full=CBL-interacting serine/threonine-protein kinase 4; AltName: Full=SNF1-related kinase 3.3; AltName: Full=SOS2-like protein kinase PKS9
Solyc06g075610.1	2.176	1.122	0.02092	up	4.101	11.632	5.378	14.809	18.53	14.141	7.037	15.827	RecName: Full=Exocyst complex component EXO70B1; Short=AtExo70b1; AltName: Full=Exocyst subunit Exo70 family protein B1
Solyc12g005150.2	2.178	1.123	0.0309	up	85.813	301.374	132.227	402.187	319.257	467.927	173.138	396.457	_
Solyc06g084390.3	2.178	1.123	0.001995	up	56.014	119.809	72.9	192.622	162.416	214.972	82.908	190.003	RecName: Full=Auxin-binding protein T92; Short=ABP; Flags: Precursor
Solyc00g171810.3	2.18	1.124	0.009757	up	0.961	1.403	1.83	2.766	3.172	3.441	1.398	3.126	RecName: Full=ATP synthase subunit a; AltName: Full=F-ATPase protein 6
Solyc02g071220.3	2.181	1.125	6.03e-17	up	18.811	20.739	21.021	45.531	45.365	45.339	20.19	45.412	RecName: Full=Two-component response regulator ARR9; AltName: Full=Response reactor 4
Solyc04g008580.3	2.183	1.126	2.78e-08	up	30.736	42.9	33.555	82.196	80.77	78.73	35.73	80.565	RecName: Full=GA-binding protein subunit beta-2; Short=GABP subunit beta-2; Short=GABPB-2
Solyc12g036250.2	2.183	1.126	0.0004267	up	32.706	57.936	36.519	102.685	78.228	107.486	42.387	96.133	_
Solyc11g011010.1	2.184	1.127	0.0008678	up	11.311	13.859	12.989	30.144	30.883	27.466	12.72	29.498	_
Solyc06g061190.1	2.184	1.127	0.0006953	up	22.501	13.678	18.53	45.111	28.549	55.706	18.236	43.122	_
Solyc02g077670.3	2.184	1.127	5.41e-05	up	16.526	28.932	20.308	50.506	46.586	49.285	21.922	48.792	RecName: Full=DnaJ homolog subfamily B member 1; AltName: Full=Heat shock 40 kDa protein 1; Short=HSP40; Short=Heat shock protein 40
Solyc03g093080.3	2.186	1.128	0.003827	up	12.982	27.438	16.391	42.576	33.661	52.608	18.937	42.948	RecName: Full=Probable xyloglucan endotransglucosylase/hydrolase protein 23; Short=At-XTH23; Short=XTH-23; Flags: Precursor
Solyc02g093230.3	2.186	1.128	0.005767	up	12.215	22.079	15.36	38.306	24.687	51.06	16.551	38.018	RecName: Full=Caffeoyl-CoA O-methyltransferase; AltName: Full=Trans-caffeoyl-CoA 3-O-methyltransferase; Short=CCoAMT; Short=CCoAOMT
Solyc04g072920.3	2.189	1.13	0.0004552	up	1.203	1.412	1.151	2.524	2.433	3.538	1.255	2.832	RecName: Full=Probable trehalose-phosphate phosphatase J; Short=AtTPPJ; AltName: Full=Trehalose 6-phosphate phosphatase
Solyc05g056170.3	2.189	1.13	1.36e-06	up	1.994	1.738	1.667	3.955	3.665	4.603	1.8	4.074	RecName: Full=Phenylalanine ammonia-lyase
Solyc12g009500.2	2.193	1.133	2.22e-07	up	11.149	16.204	14.003	32.794	30.017	34.144	13.785	32.318	_
Solyc12g019080.2	2.195	1.134	0.009283	up	1.897	4.128	7.147	13.095	9.004	16.421	4.391	12.84	_
Solyc03g112700.1	2.196	1.135	9.8e-11	up	23.623	19.436	25.291	54.072	53.285	47.866	22.783	51.741	_
Solyc01g088130.2	2.198	1.136	0.001867	up	2.672	2.861	3.153	7.447	5.871	6.538	2.895	6.619	RecName: Full=CST complex subunit STN1; AltName: Full=Suppressor of cdc thirteen homolog; Short=AtSTN1
Solyc08g075420.3	2.199	1.137	3.08e-14	up	37.768	33.15	34.071	75.097	68.278	67.062	34.996	70.146	RecName: Full=Uncharacterized zinc finger CCHC domain-containing protein At4g19190
Solyc07g066160.1	2.199	1.137	0.008702	up	2.099	2.1	2.319	5.112	3.33	6.506	2.173	4.983	RecName: Full=Zinc finger protein ZAT3; AltName: Full=Protein DUO1-ACTIVATED ZINC FINGER 2
Solyc06g060120.3	2.201	1.138	1.06e-18	up	24.374	25.818	23.925	54.198	58.329	58.373	24.706	56.967	RecName: Full=SWI/SNF complex subunit SWI3C; Short=AtSWI3C; AltName: Full=Transcription regulatory protein SWI3C
Solyc09g089930.2	2.202	1.139	0.03357	up	3.851	10.682	6.649	17.48	19.899	10.851	7.061	16.077	RecName: Full=Ethylene-responsive transcription factor 1B; Short=AtERF1B; AltName: Full=Ethylene-responsive element-binding factor 1B; Short=EREBP-1B
Solyc03g119980.3	2.2027	1.1393	0.0008552	up	11.392	9.297	14.149	27.245	29.15	24.819	11.613	27.071	RecName: Full=Caffeoyl shikimate esterase; AltName: Full=Lysophospholipase 2; Short=LysoPL2
Solyc03g080040.1	2.204	1.14	0.00429	up	9.551	9.478	11.778	25.905	26.894	19.551	10.269	24.117	_
Solyc06g050630.3	2.204	1.14	0.022	up	19.909	8.238	16.09	31.764	17.762	43.726	14.746	31.084	RecName: Full=Arogenate dehydrogenase 1, chloroplastic; AltName: Full=TYRATC; AltName: Full=TyrAAT1; Flags: Precursor
Solyc01g010650.3	2.205	1.141	0.001331	up	27.902	59.402	36.966	97.384	80.169	106.421	41.423	94.658	RecName: Full=UDP-galactose/UDP-glucose transporter 3; Short=AtUTr3
Solyc02g089890.3	2.207	1.142	0.0003456	up	6.523	11.008	8.161	20.541	15.87	22.121	8.564	19.511	_
Solyc06g060830.3	2.207	1.142	0.0214	up	1.082	0.969	0.945	2.324	1.34	3.162	0.999	2.275	RecName: Full=Homeobox-leucine zipper protein HAT4; AltName: Full=HD-ZIP protein ATHB-2; AltName: Full=Homeodomain transcription factor ATHB-2; AltName: Full=Homeodom
Solyc06g051540.3	2.216	1.148	1.09e-07	up	5.442	7.342	5.919	14.283	12.866	15.486	6.234	14.212	RecName: Full=Putative serine/threonine-protein kinase-like protein CCR3; AltName: Full=Protein CRINKLY 4 RELATED 3; Short=AtCRR3; Flags: Precursor
Solyc04g077130.1	2.222	1.152	0.007506	up	21.362	46.946	23.951	77.137	68.338	73.019	30.753	72.831	RecName: Full=50S ribosomal protein 6, chloroplastic; AltName: Full=CL25; AltName: Full=Plastid-specific 50S ribosomal protein 6; Short=PSRP-6; Flags: Precursor
Solyc09g092480.1	2.222	1.152	0.04486	up	9.833	8.736	10.352	22.866	7.822	35.832	9.64	22.173	RecName: Full=Anthocyanidin 3-O-glucoside 5-O-glucosyltransferase; AltName: Full=UDP-glucose:anthocyanin 5-O-glucosyltransferase HGT8; Flags: Precursor
Solyc04g079410.3	2.224	1.153	2.76e-08	up	37.663	53.763	42.017	103.284	99.989	103.26	44.481	102.178	_
Solyc12g099390.2	2.224	1.153	0.0007201	up	33.376	65.078	42.558	113.055	86.306	125.886	47.004	108.416	_
Solyc03g114110.3	2.224	1.153	7.45e-05	up	4.06	3.881	3.581	9.018	5.794	8.436	3.841	7.749	RecName: Full=Probable cyclic nucleotide-gated ion channel 16; AltName: Full=Cyclic nucleotide- and calmodulin-regulated ion channel 16
Solyc06g082600.3	2.227	1.155	8.33e-05	up	88.873	165.805	99.944	308.674	251.008	330.867	118.207	296.85	RecName: Full=Ubiquitin-conjugating enzyme E2-17 kDa; AltName: Full=Ubiquitin carrier protein; AltName: Full=Ubiquitin-protein ligase
Solyc10g051253.1	2.227	1.155	0.0002534	up	2.091	1.693	2.5	4.617	5.832	3.882	2.095	4.777	_
Solyc02g070630.3	2.227	1.155	0.0001324	up	108.693	197.181	135.964	353.301	291.033	383.024	147.279	342.453	RecName: Full=60S ribosomal protein L18a-like protein
Solyc01g086970.3	2.228	1.156	0.005236	up	661.403	1671.35	885.473	2467.76	2195.03	2529.61	1072.74	2397.47	RecName: Full=Zinc finger A20 and AN1 domain-containing stress-associated protein 4; Short=OsSAP4
Solyc06g054420.3	2.23	1.157	9.07e-05	up	67.196	122.29	78.622	210.407	192.58	215.703	89.369	206.23	RecName: Full=Serine incorporator 2; AltName: Full=Tumor differentially expressed protein 2-like
Solyc03g098440.3	2.23	1.157	8.78e-08	up	17.754	22.776	16.846	48.371	43.66	43.199	19.125	45.077	_
Solyc10g006770.3	2.231	1.158	4.8e-13	up	9.091	10.265	9.931	23.192	23.8	20.11	9.762	22.367	RecName: Full=FACT complex subunit SPT16; AltName: Full=Facilitates chromatin transcription complex subunit SPT16; AltName: Full=Global transcription factor group
Solyc04g050270.1	2.231	1.158	2.53e-05	up	14.468	15.706	21.296	44.627	37.139	39.435	17.157	40.4	_
Solyc10g081750.1	2.233	1.159	5.18e-05	up	69.521	126.354	85.46	218.18	206.589	231.856	93.778	218.875	_
Solyc05g053060.1	2.233	1.159	0.01728	up	41.215	70.872	48.855	131.188	76.878	184.506	53.647	130.857	_
Solyc08g016430.1	2.233	1.159	0.03929	up	1.615	0.851	2.208	4.333	1.813	4.57	1.558	3.572	_
Solyc01g014740.1	2.233	1.159	0.0007621	up	5.958	8.111	4.931	14.104	12.521	18.475	6.333	15.033	_
Solyc01g057910.3	2.236	1.161	9.75e-05	up	5.127	3.349	5.472	10.917	12.048	9.141	4.649	10.702	RecName: Full=Transcription factor MYB108; AltName: Full=Myb-related protein 108; Short=AtMYB108; AltName: Full=Protein BOTRYTIS-SUSCEPTIBLE 1
Solyc10g039230.1	2.236	1.161	0.002189	up	1.106	1.367	0.782	3.008	1.783	3.237	1.085	2.676	_
Solyc05g016310.1	2.241	1.164	1.04e-05	up	50.847	33.195	49.534	105.03	82.011	121.348	44.525	102.796	RecName: Full=Protein ASPARTIC PROTEASE IN GUARD CELL 1; Short=AtASPG1; Flags: Precursor
Solyc06g068460.3	2.242	1.165	6.59e-07	up	67.357	58.615	70.357	156.935	114.057	185.366	65.443	152.119	RecName: Full=Probable WRKY transcription factor 40; AltName: Full=WRKY DNA-binding protein 40
Solyc06g066420.3	2.244	1.166	0.0006592	up	2.842	3.775	2.921	7.899	5.901	8.367	3.179	7.389	_
Solyc03g117870.3	2.244	1.166	9.35e-06	up	150.893	200.358	169.399	412.791	372.117	434.472	173.55	406.46	RecName: Full=4-coumarate--CoA ligase 1; Short=4CL 1; AltName: Full=4-coumaroyl-CoA synthase 1
Solyc07g008070.1	2.245	1.167	0.03913	up	1.13	1.032	0.936	2.377	1.497	3.398	1.033	2.424	_
Solyc05g053290.3	2.247	1.168	9.81e-11	up	37.025	30.968	37.412	82.943	69.53	92.076	35.135	81.516	RecName: Full=Probable protein phosphatase 2C 49; Short=AtPP2C49
Solyc04g082030.1	2.249	1.169	3.18e-13	up	24.301	26.026	24.913	57.658	63.845	52.91	25.08	58.138	RecName: Full=Ornithine decarboxylase; Short=ODC; AltName: Full=LeODC
Solyc01g008230.3	2.25	1.17	0.002769	up	68.528	165.126	92.874	253.12	209.002	270.484	108.843	244.202	RecName: Full=Transcription factor TCP7
Solyc09g098080.3	2.253	1.172	0.009656	up	3.286	3.159	3.977	11.044	5.655	18.862	3.474	11.854	RecName: Full=UDP-glucose flavonoid 3-O-glucosyltransferase 6; AltName: Full=Flavonol 3-O-glucosyltransferase 6; Short=FaGT6
Solyc02g030170.3	2.255	1.173	0.0007773	up	129.838	236.206	156.401	424.517	292.56	502.856	174.148	406.644	RecName: Full=Delta(24)-sterol reductase; AltName: Full=Cell elongation protein diminuto
Solyc10g083870.2	2.258	1.175	0.001108	up	7.387	15.335	11.391	28.093	21.554	29.982	11.371	26.543	_
Solyc05g052190.3	2.258	1.175	1.3e-12	up	11.715	13.144	12.096	29.513	30.568	25.81	12.318	28.63	_
Solyc04g064550.1	2.261	1.177	2.98e-16	up	25.561	21.463	25.583	58.321	52.349	58.588	24.202	56.419	RecName: Full=Scarecrow-like protein 1; Short=AtSCL1; AltName: Full=GRAS family protein 4; Short=AtGRAS-4
Solyc07g017955.1	2.261	1.177	1.29e-08	up	57.927	84.414	64.241	161.342	153.481	165.095	68.861	159.973	_
Solyc06g084430.3	2.264	1.179	0.0152	up	13.951	23.754	14.673	41.671	23.623	59.577	17.459	41.624	_
Solyc12g036650.2	2.266	1.18	0.002361	up	1.881	2.517	2.216	5.196	4.157	6.162	2.205	5.172	_
Solyc04g080010.3	2.267	1.181	0.04503	up	1.235	4.553	2.268	5.964	7.743	5.097	2.685	6.268	RecName: Full=Anthocyanidin 3-O-glucosyltransferase 5; AltName: Full=Flavonol 3-O-glucosyltransferase 5; AltName: Full=UDP-glucose flavonoid 3-O-glucosyltransferase
Solyc08g083330.2	2.27	1.183	6.34e-05	up	126.552	233.019	151.797	410.675	370.187	420.534	170.456	400.465	_
Solyc02g090690.2	2.27	1.183	0.01155	up	1.001	0.398	0.945	1.809	1.754	1.925	0.781	1.829	RecName: Full=Uncharacterized membrane protein At3g27390
Solyc02g089640.3	2.274	1.185	7.71e-05	up	29.557	20.531	28.152	60.887	42.094	78.042	26.08	60.341	RecName: Full=Probable xyloglucan glycosyltransferase 2; AltName: Full=Cellulose synthase-like protein C2; AltName: Full=OsCslC2
Solyc10g049650.2	2.275	1.186	1.54e-05	up	7.218	11.469	9.183	23.213	18.895	23.433	9.29	21.847	RecName: Full=NAD-dependent deacetylase sir2A; AltName: Full=Silent information regulator sir2A
Solyc08g075550.3	2.275	1.186	0.03085	up	7.581	2.001	6.89	12.348	15.407	10.765	5.491	12.84	RecName: Full=Ubiquinol oxidase 3, mitochondrial; AltName: Full=Alternative oxidase 3; Flags: Precursor
Solyc10g085820.2	2.28	1.189	0.0007373	up	22.065	50.974	28.169	79.409	68.475	83.021	33.736	76.968	_
Solyc08g005540.2	2.282	1.19	0.003183	up	0.509	0.407	0.369	1.136	1.074	0.817	0.428	1.009	RecName: Full=Probable polyamine transporter At1g31830
Solyc04g008100.2	2.283	1.191	7.93e-05	up	72.032	38.419	75.855	151.455	141.945	144.243	62.102	145.881	RecName: Full=U-box domain-containing protein 21; AltName: Full=Plant U-box protein 21
Solyc03g115230.3	2.283	1.191	2.73e-11	up	21.225	18.603	21.7	49.991	53.482	40.779	20.509	48.084	RecName: Full=Chaperone protein ClpB1; AltName: Full=ATP-dependent Clp protease ATP-binding subunit ClpB homolog 1; AltName: Full=Casein lytic proteinase B1; AltNa
Solyc01g086680.3	2.283	1.191	0.005442	up	44.848	18.367	44.62	79.146	100.669	64.771	35.945	81.529	RecName: Full=Probable glutathione S-transferase; AltName: Full=Auxin-induced protein PCNT103
Solyc06g036110.1	2.285	1.192	0.0001178	up	37.897	26.125	37.24	82.091	57.393	101.27	33.754	80.251	_
Solyc08g005050.3	2.285	1.192	4.08e-15	up	26.102	29.647	29.586	65.736	61.117	74.116	28.445	66.99	RecName: Full=Transcription factor MYC2; Short=AtMYC2; AltName: Full=Basic helix-loop-helix protein 6; Short=AtbHLH6; Short=bHLH 6; AltName: Full=Protein JASMONATE
Solyc04g016250.3	2.285	1.192	0.0004696	up	2.479	4.282	3.058	8.235	7.31	7.549	3.273	7.698	_
Solyc06g007330.3	2.285	1.192	0.0002194	up	3.028	4.019	2.783	8.677	6.571	8.044	3.277	7.764	RecName: Full=Gamma-interferon-inducible lysosomal thiol reductase; AltName: Full=Gamma-interferon-inducible protein IP-30; AltName: Full=Legumaturain; Flags: Prec
Solyc06g063000.3	2.286	1.193	2.68e-07	up	128.239	197.986	145.637	375.336	349.234	390.864	157.287	371.811	RecName: Full=Oligouridylate-binding protein 1B; Short=AtUBP1b; AltName: Full=Polyuridylate-binding protein UBP1B; Short=Poly(U)-binding protein UBP1B
Solyc10g008730.3	2.286	1.193	0.002204	up	25.544	39.016	24.758	67.955	54.152	95.743	29.773	72.617	_
Solyc10g074610.2	2.288	1.194	0.006364	up	4.779	13.751	6.46	16.965	18.008	22.949	8.33	19.307	_
Solyc03g005030.3	2.291	1.196	2.59e-05	up	18.262	31.611	22.877	61.15	49.315	61.932	24.25	57.466	RecName: Full=Uncharacterized protein At3g27210
Solyc05g014320.3	2.291	1.196	2.78e-07	up	8.978	7.767	8.513	21.782	15.19	22.841	8.419	19.938	RecName: Full=Probable carboxylesterase 11; AltName: Full=AtCXE11
Solyc12g009090.2	2.294	1.198	2.22e-06	up	22.21	35.114	25.205	68.691	58.782	68.535	27.51	65.336	_
Solyc07g047980.2	2.296	1.199	1.75e-05	up	54.544	76.774	61.475	156.146	112.5	186.571	64.264	151.739	RecName: Full=Protein DGCR14; AltName: Full=DiGeorge syndrome critical region 13; AltName: Full=DiGeorge syndrome critical region 14; AltName: Full=DiGeorge syndro
Solyc06g060300.1	2.299	1.201	0.001099	up	22.783	57.076	22.593	84.563	78.829	77.558	34.151	80.317	_
Solyc08g006670.3	2.299	1.201	2.85e-06	up	27.304	45.461	32.361	86.719	78.189	85.806	35.042	83.571	RecName: Full=Mediator of RNA polymerase II transcription subunit 30
Solyc12g013525.1	2.299	1.201	0.02881	up	0.412	0.425	0.395	0.905	0.601	1.022	0.411	0.843	_
Solyc00g269810.2	2.299	1.201	0.006708	up	2.026	1.611	1.649	3.871	2.463	4.775	1.762	3.703	RecName: Full=F-box/FBD/LRR-repeat protein At2g04230
Solyc10g084400.2	2.301	1.202	0.01214	up	1019.37	388.45	994.874	1861.95	2564.59	1242.66	800.896	1889.74	_
Solyc11g006490.2	2.304	1.204	0.02594	up	0.468	0.154	0.421	0.799	0.729	0.946	0.348	0.825	_
Solyc09g075210.3	2.304	1.204	2.34e-06	up	705.775	1187.29	860.972	2260.04	2209.8	2089.58	918.013	2186.47	RecName: Full=Indole-3-acetic acid-induced protein ARG2
Solyc02g090200.3	2.305	1.205	1.16e-07	up	3.011	4.028	3.514	7.899	8.965	8.098	3.518	8.321	RecName: Full=Cell division cycle-associated 7-like protein; AltName: Full=Protein JPO2; AltName: Full=Transcription factor RAM2
Solyc03g026340.3	2.309	1.207	4.35e-06	up	14.952	18.386	19.192	48.466	37.297	41.768	17.51	42.51	_
Solyc01g095530.2	2.32	1.214	0.01258	up	111.495	287.189	163.66	497.436	264.583	621.795	187.448	461.271	_
Solyc06g060690.2	2.325	1.217	7.91e-05	up	15.663	9.867	13.968	31.89	23.357	39.596	13.166	31.614	RecName: Full=Serine/threonine-protein kinase-like protein CCR4; AltName: Full=CRINKLY 4-related kinase 1; Short=AtCRK1; AltName: Full=Protein CRINKLY 4 RELATED 4;
Solyc09g065290.3	2.325	1.217	0.0005074	up	51.686	109.435	62.48	181.599	165.933	191.173	74.534	179.568	_
Solyc07g007330.1	2.328	1.219	1.92e-05	up	136.466	243.547	153.635	442.46	434.348	421.136	177.883	432.648	_
Solyc12g011090.2	2.333	1.222	0.003018	up	15.275	7.984	10.876	27.209	27.406	21.497	11.378	25.371	_
Solyc06g068880.3	2.336	1.224	1.75e-15	up	5.764	5.459	5.859	13.484	13.181	14.518	5.694	13.728	RecName: Full=Serine carboxypeptidase-like 45; Flags: Precursor
Solyc01g105090.3	2.338	1.225	6.21e-09	up	10.931	15.534	11.675	28.45	30.883	32.208	12.713	30.514	RecName: Full=Uncharacterized CRM domain-containing protein At3g25440, chloroplastic; Flags: Precursor
Solyc02g085290.3	2.338	1.225	0.0004366	up	13.765	28.823	18.521	52.578	41.079	54.114	20.37	49.257	RecName: Full=Maf-like protein PGN_0695
Solyc06g071990.3	2.338	1.225	4.42e-05	up	63.078	100.392	77.041	188.814	239.452	150.932	80.17	193.066	_
Solyc10g085660.2	2.339	1.226	7.72e-11	up	17.528	23.6	19.973	51.453	51.236	45.812	20.367	49.5	_
Solyc12g100060.1	2.341	1.227	9.78e-05	up	465.678	839.298	579.749	1562.88	1902.18	1214.69	628.242	1559.92	_
Solyc01g010440.3	2.342	1.228	1.11e-05	up	46.156	81.363	52.875	138.54	134.133	148.577	60.131	140.417	_
Solyc04g008990.3	2.344	1.229	7.81e-11	up	16.954	23.265	19.363	50.632	45.03	52.135	19.861	49.266	RecName: Full=FAD synthetase 1, chloroplastic; AltName: Full=AtRibF1; AltName: Full=FAD pyrophosphorylase 1; AltName: Full=FMN adenylyltransferase 1; AltName: Full
Solyc01g112230.3	2.344	1.229	0.008044	up	2.793	3.087	2.775	7.646	4.975	6.538	2.885	6.386	RecName: Full=EC protein homolog 2
Solyc05g039950.2	2.344	1.229	1.9e-05	up	6.523	5.16	8.204	16.05	19.367	13.615	6.629	16.344	RecName: Full=quinate O-hydroxycinnamoyltransferase
Solyc03g062940.3	2.346	1.23	0.0001019	up	116.629	226.429	141.694	399.758	345.983	421.663	161.584	389.135	RecName: Full=Peroxisome biogenesis protein 7; AltName: Full=Peroxin-7; Short=AtPEX7; AltName: Full=Peroxisomal targeting signal type 2 receptor; AltName: Full=Pex
Solyc08g029090.3	2.347	1.231	0.001793	up	0.581	0.652	0.687	1.662	1.241	1.796	0.64	1.566	RecName: Full=B3 domain-containing protein LOC_Os12g40080
Solyc01g105630.3	2.349	1.232	1.41e-05	up	13.119	10.365	13.401	32.942	26.884	40.758	12.295	33.528	RecName: Full=Calmodulin; Short=CaM
Solyc09g015000.3	2.351	1.233	0.00279	up	134.246	337.919	190.163	541.568	431.343	626.01	220.776	532.974	RecName: Full=18.2 kDa class I heat shock protein
Solyc04g074680.1	2.352	1.234	3.25e-05	up	59.324	44.945	63.365	148.731	99.329	168.052	55.878	138.704	_
Solyc12g057160.1	2.355	1.236	0.00437	up	66.162	42.221	64.705	157.093	83.045	198.217	57.696	146.118	_
Solyc08g081230.1	2.359	1.238	9.49e-15	up	26.78	33.069	27.92	68.376	69.037	70.922	29.256	69.445	RecName: Full=BTB/POZ domain-containing protein At5g41330
Solyc01g109140.3	2.359	1.238	0.01752	up	63.74	18.621	60.985	112.003	147.679	86.161	47.782	115.281	RecName: Full=9-divinyl ether synthase; Short=LeDES; AltName: Full=Colneleate synthase; AltName: Full=Cytochrome P450 74D1
Solyc04g081850.3	2.359	1.238	1.1e-05	up	3.682	5.947	4.51	13.105	9.29	14.12	4.713	12.172	_
Solyc11g066890.1	2.36	1.239	2.69e-16	up	17.229	20.386	18.539	45.216	45.365	46.199	18.718	45.593	_
Solyc06g008130.3	2.36	1.239	0.001077	up	34.207	73.262	45.195	129.105	94.453	154.631	50.888	126.063	RecName: Full=Histone-lysine N-methyltransferase SUVR2; AltName: Full=Protein SET DOMAIN GROUP 18; AltName: Full=Suppressor of variegation 3-9-related protein 2; S
Solyc03g032070.3	2.36	1.239	7.7e-10	up	30.849	43.37	34.517	91.536	82.218	91.312	36.245	88.355	RecName: Full=RuvB-like 2; AltName: Full=Reptin
Solyc09g007790.1	2.364	1.241	0.004661	up	67.268	199.851	104.892	309.295	287.319	328.383	124.004	308.332	_
Solyc08g006700.3	2.364	1.241	8.9e-06	up	43.613	73.678	52.386	137.551	120.135	159.417	56.559	139.034	RecName: Full=Enhancer of rudimentary homolog
Solyc08g068780.2	2.369	1.244	0.04669	up	2.139	5.947	5.043	10.812	5.655	15.798	4.376	10.755	RecName: Full=Tyramine N-feruloyltransferase 4/11; AltName: Full=Hydroxycinnamoyl-CoA: tyramine N-hydroxycinnamoyltransferase
Solyc03g078160.3	2.373	1.247	7.16e-05	up	3.504	4.861	3.763	9.887	12.146	7.528	4.043	9.854	_
Solyc05g051030.3	2.373	1.247	0.0004753	up	54.213	114.722	69.378	200.142	172.09	218.37	79.438	196.867	RecName: Full=Protein cornichon homolog 4
Solyc06g007510.3	2.375	1.248	0.003365	up	712.928	1897.92	998.036	3078.62	2434.13	3397.56	1202.96	2970.1	RecName: Full=Ubiquitin-conjugating enzyme E2-17 kDa; AltName: Full=Ubiquitin carrier protein; AltName: Full=Ubiquitin-protein ligase
Solyc12g099960.1	2.375	1.248	0.002977	up	2.931	4.689	3.436	9.445	6.344	10.001	3.685	8.597	_
Solyc12g009810.2	2.375	1.248	7.83e-05	up	35.386	67.993	44.56	127.948	104.935	131.994	49.313	121.626	_
Solyc02g083820.1	2.378	1.25	0.0004535	up	12.861	9.324	12.74	29.323	17.535	39.37	11.642	28.743	_
Solyc06g007800.3	2.378	1.25	4.24e-06	up	40.747	69.613	46.286	129.978	119.239	139.866	52.215	129.694	_
Solyc01g066430.3	2.38	1.251	3.55e-10	up	151.144	201.318	170.378	432.731	373.034	485.036	174.28	430.267	RecName: Full=RING-H2 finger protein ATL2; AltName: Full=Protein ARABIDOPSIS TOXICOS EN LEVADURA 2; Short=Protein ATL2
Solyc12g015870.2	2.382	1.252	5.1e-11	up	37.994	52.893	44.697	110.373	92.227	117.53	45.195	106.71	_
Solyc09g007910.3	2.382	1.252	0.001694	up	12.433	28.615	16.322	47.309	55.748	38.069	19.123	47.042	RecName: Full=Phenylalanine ammonia-lyase; Short=PAL
Solyc08g081457.1	2.382	1.252	0.03003	up	23.227	84.831	34.569	111.141	71.135	147.555	47.542	109.944	_
Solyc05g051180.2	2.382	1.252	0.0001971	up	14.734	11.524	13.822	33.436	18.934	41.198	13.36	31.189	RecName: Full=Ethylene-responsive transcription factor 1B; Short=AtERF1B; AltName: Full=Ethylene-responsive element-binding factor 1B; Short=EREBP-1B
Solyc01g106060.3	2.382	1.252	1.92e-09	up	35.814	51.074	43.933	111.393	113.643	96.775	43.607	107.27	_
Solyc01g109970.3	2.383	1.253	2.36e-17	up	5.135	5.866	5.446	12.937	13.595	13.797	5.482	13.443	RecName: Full=SNF2 domain-containing protein CLASSY 3; AltName: Full=Chromatin remodeling protein 31
Solyc05g054380.2	2.385	1.254	0.0005469	up	10.092	18.548	15.953	34.035	46.961	28.702	14.864	36.566	RecName: Full=Pathogenesis-related protein 10
Solyc08g068070.3	2.387	1.255	0.0004742	up	29.145	58.606	34.775	103.652	118.332	83.87	40.842	101.951	RecName: Full=Two-on-two hemoglobin-3; Short=AtGLB3; AltName: Full=2-on-2 hemoglobin-3
Solyc09g090070.1	2.388	1.256	3.77e-07	up	242.156	161.061	236.123	523.825	608.014	437.439	213.113	523.093	RecName: Full=Inorganic phosphate transporter 1-4; Short=AtPht1;4; AltName: Full=H(+)/Pi cotransporter
Solyc04g078600.3	2.39	1.257	0.0009878	up	44.009	107	58.15	180.211	151.885	196.647	69.72	176.248	_
Solyc06g005600.3	2.392	1.258	3.64e-11	up	21.023	27.212	24.269	63.096	54.349	63.094	24.168	60.18	_
Solyc03g098730.1	2.395	1.26	9.39e-35	up	208.829	206.224	222.541	549.12	503.552	534.257	212.531	528.976	_
Solyc01g105350.2	2.397	1.261	0.0006586	up	1.146	2.182	1.95	4.091	3.98	3.678	1.759	3.916	RecName: Full=UDP-glycosyltransferase 85A7
Solyc11g013340.1	2.397	1.261	0.002903	up	3.189	4.101	3.41	9.098	6.315	11.378	3.567	8.93	_
Solyc11g056450.2	2.402	1.264	3.3e-06	up	4.747	6.183	4.991	12.411	11.398	12.808	5.307	12.206	_
Solyc06g075580.3	2.407	1.267	0.03266	up	0.719	0.253	0.558	1.199	1.744	0.807	0.51	1.25	RecName: Full=125 kDa kinesin-related protein
Solyc00g039990.2	2.407	1.267	0.03699	up	1.381	1.738	1.4	3.913	3.064	8.205	1.506	5.061	_
Solyc08g082520.1	2.408	1.268	0.02504	up	4.796	4.2	5.12	12.243	17.141	6.044	4.705	11.809	_
Solyc07g007140.3	2.41	1.269	7.05e-05	up	239.451	193.704	234.336	721.379	407.415	934.864	222.497	687.886	RecName: Full=Probable serine/threonine-protein kinase DDB_G0267514
Solyc11g020040.2	2.41	1.269	2.67e-05	up	39.584	69.441	45.865	131.082	106.659	147.996	51.63	128.579	_
Solyc07g026650.3	2.415	1.272	0.0151	up	24.729	58.189	30.471	90.126	140.635	52.221	37.796	94.327	RecName: Full=1-aminocyclopropane-1-carboxylate oxidase 1; Short=ACC oxidase 1; Short=AtACO1
Solyc04g074950.3	2.417	1.273	0.02298	up	6.313	3.911	6.383	13.989	6.127	22.25	5.536	14.122	RecName: Full=Rhodanese-like domain-containing protein 6; AltName: Full=Sulfurtransferase 6; Short=AtStr6
Solyc03g118380.2	2.417	1.273	4.29e-05	up	76.601	150.008	95.373	273.072	249.343	289.809	107.327	270.741	RecName: Full=DNA-directed RNA polymerase V subunit 7
Solyc04g074730.1	2.418	1.274	1.3e-11	up	832.658	1023.08	883.514	2334.29	1901.82	2606.27	913.084	2280.79	_
Solyc03g098740.1	2.42	1.275	1.1e-05	up	1744	1273.31	1855.52	4068.36	5206.56	3010.83	1624.28	4095.25	_
Solyc06g072845.1	2.422	1.276	0.01652	up	280.731	1093.02	470.596	1625.74	1312.3	1699.9	614.782	1545.98	_
Solyc01g094410.3	2.423	1.277	0.0002808	up	23.688	20.377	22.593	57.963	32.194	76.396	22.219	55.518	RecName: Full=Multiple C2 and transmembrane domain-containing protein 1
Solyc02g087850.1	2.425	1.278	0.0001168	up	11.521	7.894	10.266	24.906	17.121	32.552	9.894	24.86	RecName: Full=Uncharacterized protein At3g28850
Solyc02g064980.1	2.425	1.278	0.02663	up	0.743	1.394	0.971	3.029	1.665	3.119	1.036	2.604	RecName: Full=Serine/threonine-protein kinase sepA; AltName: Full=Septase A
Solyc06g076670.3	2.428	1.28	8.09e-10	up	36.791	52.495	39.697	107.081	97.192	120.584	42.994	108.286	RecName: Full=Serine/arginine-rich splicing factor SR45a; Short=At-SR45A; Short=AtSR45a; AltName: Full=Protein TRANSFORMER2-like; Short=atTra2
Solyc09g011990.1	2.432	1.282	0.04364	up	0.678	0.226	0.515	1.083	1.537	0.936	0.473	1.185	RecName: Full=L-type lectin-domain containing receptor kinase IV.1; Short=Arabidopsis thaliana lectin-receptor kinase e; Short=AthlecRK-e; Short=LecRK-IV.1; AltNam
Solyc08g083040.3	2.433	1.283	9.25e-11	up	40.125	94.182	49.757	292.119	236.871	333.599	61.355	287.53	RecName: Full=Serine/threonine-protein kinase fray2; AltName: Full=STE20-like kinase fray2
Solyc06g068210.2	2.439	1.286	6e-16	up	5.498	5.477	5.378	13.789	12.609	15.669	5.451	14.022	RecName: Full=Protein FAR1-RELATED SEQUENCE 8
Solyc06g072520.2	2.439	1.286	8.62e-07	up	2.139	2.788	2.715	6.216	6.994	5.882	2.547	6.364	RecName: Full=Transcription factor bHLH137; AltName: Full=Basic helix-loop-helix protein 137; Short=AtbHLH137; Short=bHLH 137; AltName: Full=Transcription factor E
Solyc02g069980.3	2.44	1.287	8.34e-12	up	7.218	9.885	8.642	22.277	19.328	21.035	8.582	20.88	RecName: Full=Uncharacterized zinc finger protein C28H8.9
Solyc07g045320.3	2.442	1.288	2.16e-05	up	8.776	15.597	10.189	26.494	24.313	33.241	11.521	28.016	_
Solyc08g016670.3	2.442	1.288	4.37e-05	up	78.208	155.883	104.72	290.016	253.894	312.79	112.937	285.567	_
Solyc01g100340.3	2.444	1.289	0.0002824	up	1.364	2.453	2.045	5.08	5.142	4.441	1.954	4.888	RecName: Full=Pentatricopeptide repeat-containing protein At1g09190
Solyc01g087570.2	2.445	1.29	2.54e-09	up	58.226	68.047	62.394	171.807	127.385	184.656	62.889	161.283	_
Solyc03g111100.1	2.449	1.292	0.0003857	up	16.639	29.683	27.207	71.973	41.129	73.407	24.51	62.17	_
Solyc11g013520.2	2.45	1.293	4.66e-15	up	26.053	33.829	31.665	76.117	75.036	79.934	30.516	77.029	_
Solyc03g123560.3	2.454	1.295	0.01093	up	11.206	32.679	15.626	55.586	35.11	65.459	19.837	52.052	RecName: Full=DnaJ homolog subfamily B member 6
Solyc08g077060.3	2.455	1.296	0.01275	up	0.888	1.955	0.67	2.629	3.231	2.119	1.171	2.66	RecName: Full=Protein LSD1; AltName: Full=Protein LESION SIMULATING DISEASE 1; Short=OsLSD1; AltName: Full=Putative zinc finger LSD1
Solyc06g060740.2	2.457	1.297	0.0008448	up	4.142	2.1	3.316	7.173	8.314	9.001	3.186	8.163	RecName: Full=Zinc finger protein ZAT1
Solyc04g010330.3	2.459	1.298	0.01151	up	1.348	2.526	1.692	4.722	2.877	6.571	1.855	4.723	RecName: Full=Protein UPSTREAM OF FLC
Solyc07g056000.2	2.462	1.3	0.0008406	up	42.41	40.184	45.548	111.74	58.063	156.417	42.714	108.74	RecName: Full=Probable xyloglucan endotransglucosylase/hydrolase protein 15; Short=At-XTH15; Short=XTH-15; Flags: Precursor
Solyc12g007050.1	2.471	1.305	1.81e-05	up	175.953	287.488	228.142	689.363	645.025	784.32	230.528	706.236	_
Solyc06g076050.3	2.473	1.306	9.27e-06	up	30.445	28.841	30.548	79.451	49.936	99.99	29.945	76.459	RecName: Full=Putative E3 ubiquitin-protein ligase XBAT31; AltName: Full=Ankyrin repeat domain and RING finger-containing protein XBAT31; AltName: Full=Protein XB3
Solyc10g085490.2	2.478	1.309	3.79e-05	up	11.941	23.138	15.661	45.279	37.523	45.479	16.913	42.76	_
Solyc03g112300.3	2.479	1.31	3.56e-07	up	7.153	9.795	8.161	20.972	17.092	26.573	8.37	21.546	_
Solyc04g082725.1	2.479	1.31	0.0001882	up	44.453	88.289	50.264	169.399	129.385	173.483	61.002	157.422	_
Solyc02g082420.3	2.481	1.311	1.48e-05	up	12.296	20.459	15.532	41.135	47.384	36.026	16.096	41.515	RecName: Full=RING-H2 finger protein ATL80
Solyc06g072660.3	2.483	1.312	0.0009683	up	6.209	11.316	8.556	23.928	33.395	15.174	8.694	24.166	_
Solyc09g015020.1	2.485	1.313	0.03971	up	7.767	29.167	12.31	47.551	26.263	55.05	16.415	42.955	RecName: Full=17.8 kDa class I heat shock protein; AltName: Full=Clone DCHSP17.7
Solyc03g007460.2	2.485	1.313	2.2e-06	up	2.987	3.811	2.99	8.772	7.999	8.324	3.263	8.365	RecName: Full=Ethylene-responsive transcription factor CRF4; AltName: Full=Protein CYTOKININ RESPONSE FACTOR 4
Solyc12g100050.2	2.485	1.313	7.77e-09	up	21.815	33.829	23.779	70.742	68.15	67.567	26.474	68.82	_
Solyc01g096700.3	2.485	1.313	0.04343	up	0.153	0.344	0.464	1.073	0.65	0.742	0.32	0.822	RecName: Full=DnaJ homolog subfamily C member 2; AltName: Full=Zuotin-related factor 1; Contains: RecName: Full=DnaJ homolog subfamily C member 2, N-terminally pr
Solyc09g097920.2	2.486	1.314	0.04295	up	1.687	2.761	5.489	10.739	8.659	6.345	3.312	8.581	_
Solyc12g008370.2	2.49	1.316	5.28e-14	up	55.78	72.021	58.623	167.852	159.146	158.675	62.141	161.891	_
Solyc08g079170.3	2.491	1.317	8.26e-09	up	74.139	113.138	86.912	243.391	210.569	250.611	91.396	234.857	RecName: Full=Hsp70-Hsp90 organizing protein 2; Short=AtHop2
Solyc06g075190.1	2.491	1.317	3.57e-06	up	59.857	52.839	51.922	158.081	141.788	157.858	54.873	152.576	_
Solyc08g076880.3	2.491	1.317	0.0309	up	4.231	11.995	5.077	18.048	10.817	26.541	7.101	18.469	_
Solyc08g062340.3	2.495	1.319	0.003974	up	113.812	358.278	168.282	574.163	526.023	583.607	213.457	561.264	RecName: Full=17.3 kDa class II heat shock protein; AltName: Full=Hsp17.3; AltName: Full=Hsp20.2
Solyc01g079590.3	2.5	1.322	5.01e-05	up	108.314	210.877	137.304	410.98	321.197	452.538	152.165	394.905	_
Solyc06g062920.3	2.5	1.322	0.001057	up	18.892	7.432	17.542	37.969	31.79	44.349	14.622	38.036	RecName: Full=Putative receptor-like protein kinase At1g72540
Solyc02g093310.3	2.502	1.323	1.21e-08	up	6.378	4.807	7.233	14.073	16.885	16.507	6.139	15.822	RecName: Full=PI-PLC X domain-containing protein At5g67130; Flags: Precursor
Solyc03g093130.3	2.502	1.323	9.2e-09	up	31.462	36.156	34.732	108.406	78.947	122.595	34.117	103.316	RecName: Full=Probable xyloglucan endotransglucosylase/hydrolase protein 23; Short=At-XTH23; Short=XTH-23; Flags: Precursor
Solyc02g082260.3	2.504	1.324	6.05e-09	up	4.085	5.766	4.287	12.264	10.886	13.356	4.713	12.169	RecName: Full=3-hydroxy-3-methylglutaryl-coenzyme A reductase 1; Short=HMG-CoA reductase 1; Short=HMGR; Short=HMGR1
Solyc07g008140.3	2.504	1.324	2.45e-06	up	14.548	19.716	14.578	43.102	32.43	51.361	16.281	42.298	RecName: Full=Blue copper protein; AltName: Full=Blue copper-binding protein; Short=AtBCB; AltName: Full=Phytocyanin 1; AltName: Full=Stellacyanin; Flags: Precursor
Solyc10g081040.1	2.509	1.327	6.04e-05	up	211.372	264.341	226.08	657.274	378.521	820.829	233.931	618.875	_
Solyc03g097640.3	2.509	1.327	3.75e-05	up	3.133	3.205	3.213	8.572	7.871	8.485	3.184	8.309	RecName: Full=Mitochondrial import inner membrane translocase subunit TIM8
Solyc09g064520.3	2.509	1.327	0.00102	up	1.873	0.86	1.383	3.376	2.837	4.495	1.372	3.569	RecName: Full=Leucine-rich repeat receptor-like protein kinase PXL2; AltName: Full=Protein PHLOEM INTERCALATED WITH XYLEM-LIKE 2; Flags: Precursor
Solyc02g090970.1	2.511	1.328	0.0001435	up	8.251	17.996	11.967	34.246	31.031	33.993	12.738	33.09	RecName: Full=Mitogen-activated protein kinase kinase kinase YODA; AltName: Full=YODA MAPKK kinase
Solyc07g065970.1	2.511	1.328	0.01271	up	4.545	13.85	8.96	27.42	26.312	17.755	9.118	23.829	RecName: Full=Chaperone protein DnaJ
Solyc09g015770.3	2.514	1.33	0.03751	up	88.518	79.634	87.564	238.479	56.487	377.669	85.239	224.212	RecName: Full=Probable WRKY transcription factor 70; AltName: Full=WRKY DNA-binding protein 70
Solyc08g078203.1	2.516	1.331	5.14e-08	up	50.072	81.852	60.461	173.111	156.476	171.096	64.128	166.894	RecName: Full=DeSI-like protein At4g17486
Solyc11g056270.2	2.516	1.331	0.01663	up	0.888	0.48	1.349	3.155	2.029	1.85	0.906	2.345	_
Solyc03g063480.2	2.518	1.332	2.6e-09	up	14.153	19.418	20.807	48.687	49.098	43.801	18.126	47.195	_
Solyc12g013500.2	2.521	1.334	5.79e-05	up	26.788	53.699	32.748	99.992	88.966	107.411	37.745	98.79	_
Solyc01g107390.3	2.523	1.335	2.14e-05	up	28.717	43.76	30.076	91.683	64.525	113.702	34.184	89.97	RecName: Full=Indole-3-acetic acid-amido synthetase GH3.3; AltName: Full=Auxin-responsive GH3-like protein 3; Short=AtGH3-3
Solyc01g066590.3	2.53	1.339	1.27e-06	up	31.753	55.12	41.398	120.88	95.005	120.348	42.757	112.078	RecName: Full=Dynein light chain 2, cytoplasmic; AltName: Full=Dynein light chain LC8-type 2
Solyc09g075600.2	2.53	1.339	0.0023	up	3.423	8.211	5.635	14.788	12.186	18.217	5.756	15.064	_
Solyc08g077630.3	2.532	1.34	0.002984	up	28.491	36.563	30.677	103.316	46.635	149.588	31.91	99.846	RecName: Full=Probable receptor-like protein kinase At5g47070
Solyc09g008210.1	2.532	1.34	0.001847	up	2.115	2.625	3.325	6.205	8.708	6.227	2.688	7.047	_
Solyc05g055010.3	2.533	1.341	3.07e-15	up	21.984	28.307	24.389	74.434	64.279	71.417	24.893	70.043	RecName: Full=RNA-binding protein 42; AltName: Full=RNA-binding motif protein 42
Solyc09g059650.3	2.539	1.344	5.19e-07	up	9.398	17.77	11.391	40.83	33.435	49.307	12.853	41.191	_
Solyc01g101180.3	2.54	1.345	1.07e-12	up	102.63	78.602	102.34	238.837	278.768	223.027	94.524	246.877	RecName: Full=Viridiflorene synthase; Short=SlTPS31
Solyc03g111320.1	2.544	1.347	3.34e-09	up	63.296	74.52	65.323	182.272	136.606	214.843	67.713	177.907	RecName: Full=Exocyst complex component EXO70B1; Short=AtExo70b1; AltName: Full=Exocyst subunit Exo70 family protein B1
Solyc03g120890.3	2.546	1.348	0.02326	up	0.266	0.57	0.301	0.978	0.788	1.215	0.379	0.994	RecName: Full=GATA transcription factor 12
Solyc07g056470.3	2.547	1.349	6.45e-06	up	19.667	10.854	18.831	49.528	42.774	39.177	16.451	43.826	RecName: Full=Probable glutathione S-transferase; AltName: Full=Auxin-induced protein PCNT107
Solyc10g080010.2	2.553	1.352	1.05e-13	up	20.854	16.503	19.75	49.528	55.6	44.887	19.036	50.005	_
Solyc01g087090.3	2.553	1.352	0.0003751	up	25.997	58.325	32.026	104.409	87.833	117.96	38.783	103.401	_
Solyc03g098680.3	2.553	1.352	0.01229	up	30.09	7.903	29.002	58.615	71.539	44.5	22.332	58.218	_
Solyc04g064880.3	2.556	1.354	1.17e-06	up	235.931	128.825	232.411	521.332	486.244	557.357	199.056	521.644	RecName: Full=Pathogen-related protein
Solyc01g109250.2	2.556	1.354	4.48e-17	up	14.338	14.665	14.802	38.831	40.429	36.596	14.602	38.619	_
Solyc02g089610.2	2.563	1.358	0.0006055	up	28.548	40.881	32.567	98.109	49.216	123.746	33.999	90.357	RecName: Full=S-adenosylmethionine decarboxylase proenzyme; Short=AdoMetDC; Short=SAMDC; Contains: RecName: Full=S-adenosylmethionine decarboxylase alpha chain; Cont
Solyc01g107080.3	2.567	1.36	0.01675	up	5.151	1.548	5.197	9.256	14.087	7.399	3.965	10.247	RecName: Full=BAHD acyltransferase DCR; AltName: Full=Protein DEFECTIVE IN CUTICULAR RIDGES; AltName: Full=Protein PERMEABLE LEAVES 3
Solyc03g123670.3	2.567	1.36	0.004517	up	1.445	3.368	2.096	6.952	7.152	4.14	2.303	6.081	_
Solyc10g083270.3	2.572	1.363	0.0002156	up	7.799	17.679	11.615	34.172	28.194	36.402	12.364	32.923	_
Solyc01g102390.3	2.581	1.368	1.6e-08	up	26.384	16.946	27.868	61.161	61.57	67.352	23.733	63.361	RecName: Full=Germin-like protein 5-1; Flags: Precursor
Solyc04g081050.2	2.585	1.37	0.01589	up	2.212	2.779	0.782	4.733	6.64	4.076	1.924	5.15	RecName: Full=Uncharacterized TPR repeat-containing protein At1g05150
Solyc01g005060.3	2.585	1.37	0.002549	up	1.744	2.987	2.182	6.142	3.674	8.625	2.304	6.147	RecName: Full=Protein SHOOT GRAVITROPISM 5; AltName: Full=Indeterminate(ID)-domain protein 15; Short=AtIDD15
Solyc11g068730.2	2.586	1.371	1.63e-05	up	33.973	68.246	43.125	134.217	119.928	135.059	48.448	129.735	_
Solyc02g014840.3	2.586	1.371	0.0001755	up	4.901	5.993	5.799	16.965	10.314	19.981	5.564	15.753	_
Solyc10g018870.2	2.588	1.372	4.63e-19	up	27.224	34.119	31.322	84.384	80.592	81.805	30.888	82.26	_
Solyc08g080750.3	2.59	1.373	9.91e-08	up	8.913	7.197	8.934	23.486	17.653	26.982	8.348	22.707	RecName: Full=Protein LURP-one-related 4
Solyc01g098580.3	2.59	1.373	3.17e-23	up	12.934	13.253	14.321	36.949	35.356	35.983	13.503	36.096	RecName: Full=Broad-range acid phosphatase DET1; AltName: Full=Decreased ergosterol transport protein 1
Solyc12g099200.2	2.597	1.377	0.0006095	up	101.831	216.661	143.155	427.104	277.793	549.184	153.882	418.027	_
Solyc09g007150.3	2.599	1.378	2.86e-05	up	1.897	1.829	2.474	6.258	5.339	5.076	2.067	5.558	RecName: Full=Glutathione S-transferase L3; Short=AtGSTL3; AltName: Full=GST class-lambda member 3
Solyc03g122350.3	2.603	1.38	0.007852	up	57.935	113.319	69.026	217.538	95.615	300.423	80.093	204.525	RecName: Full=Cytochrome P450 71A1; AltName: Full=ARP-2; AltName: Full=CYPLXXIA1
Solyc09g075460.3	2.608	1.383	7.2e-21	up	19.465	19.725	19.569	51.6	57.708	48.468	19.586	52.592	RecName: Full=Probable polygalacturonase; Short=PG; AltName: Full=Pectinase
Solyc09g005120.3	2.612	1.385	1.77e-10	up	5.53	7.93	6.306	18.238	16.402	18.561	6.589	17.734	RecName: Full=Chaperone protein DnaJ
Solyc02g077290.2	2.612	1.385	1.35e-06	up	1.913	1.123	2.062	4.354	4.807	4.474	1.699	4.545	RecName: Full=Glutamate receptor 2.7; AltName: Full=Ligand-gated ion channel 2.7; Flags: Precursor
Solyc02g085830.3	2.615	1.387	0.007853	up	4.077	4.689	3.101	12.022	4.206	15.948	3.956	10.725	_
Solyc05g009790.1	2.615	1.387	4.99e-16	up	8.275	9.424	9.819	26.126	23.002	25.111	9.173	24.746	RecName: Full=AP2/ERF and B3 domain-containing transcription repressor RAV2; AltName: Full=Ethylene-responsive transcription factor RAV2; AltName: Full=Protein RELA
Solyc02g067285.1	2.617	1.388	0.005246	up	0.969	1.285	0.661	3.892	2.512	1.968	0.972	2.791	RecName: Full=Structural maintenance of chromosomes protein 4; Short=AtSMC4; Short=SMC protein 4; Short=SMC-4; AltName: Full=Chromosome-associated protein C; Short=
Solyc11g068870.2	2.619	1.389	8.02e-07	up	60.495	103.66	68.803	211.964	175.301	233.028	77.653	206.764	_
Solyc02g093430.3	2.619	1.389	1.8e-06	up	14.072	22.278	16.082	48.592	35.701	52.942	17.477	45.745	_
Solyc05g049880.3	2.624	1.392	3.26e-06	up	47.27	84.17	54.8	172.512	143.128	192.044	62.08	169.228	_
Solyc12g096090.2	2.624	1.392	0.0009958	up	13.184	27.049	13.779	51.8	32.982	60.265	18.004	48.349	_
Solyc06g007580.1	2.628	1.394	1.19e-05	up	4.747	5.83	5.601	13.747	18.481	11.453	5.393	14.56	_
Solyc10g083730.2	2.634	1.397	1.46e-07	up	28.451	48.494	33.486	101.117	104.698	94.656	36.81	100.157	_
Solyc02g072210.1	2.635	1.398	1.47e-05	up	4.691	4.445	5.73	14.252	10.945	15.765	4.955	13.654	_
Solyc01g108250.3	2.635	1.398	3.37e-06	up	38.833	46.294	41.355	115.663	75.815	152.846	42.161	114.775	RecName: Full=Protein CYPRO4
Solyc09g018280.1	2.637	1.399	1.42e-12	up	73.832	76.032	80.821	216.949	165.391	250.535	76.895	210.958	RecName: Full=CBL-interacting serine/threonine-protein kinase 14; AltName: Full=SNF1-related kinase 3.15; AltName: Full=SOS2-like protein kinase PKS24; AltName: Fu
Solyc02g090620.3	2.641	1.401	0.01251	up	0.129	0.181	0.258	0.578	0.571	0.376	0.189	0.508	_
Solyc01g100230.3	2.65	1.406	1.79e-07	up	18.335	30.127	19.578	65.578	60.122	61.083	22.68	62.261	RecName: Full=DnaJ homolog subfamily B member 8; AltName: Full=mDj6
Solyc04g077620.1	2.652	1.407	5.9e-07	up	18.101	27.311	24.578	70.185	66.17	60.975	23.33	65.777	_
Solyc09g011630.3	2.652	1.407	0.0001966	up	5.466	3.205	4.983	11.433	16.097	9.851	4.551	12.46	RecName: Full=Probable glutathione S-transferase; AltName: Full=Auxin-induced protein PGNT1/PCNT110
Solyc10g078240.2	2.652	1.407	4.41e-09	up	13.741	12.882	14.269	36.591	46.094	28.692	13.631	37.126	RecName: Full=coumaric acid-3-hydroxylase
Solyc11g066400.1	2.656	1.409	0.002764	up	1.453	3.132	1.83	5.816	5.044	6.7	2.138	5.853	_
Solyc02g093600.3	2.657	1.41	0.02733	up	1.502	2.652	2.139	6.942	3.182	7.366	2.098	5.83	RecName: Full=17.3 kDa class I heat shock protein; AltName: Full=HSP 17.3
Solyc02g087340.3	2.661	1.412	5.16e-08	up	49.159	72.755	55.066	165.907	128.233	192.066	58.993	162.069	_
Solyc09g031920.1	2.661	1.412	1.34e-08	up	35.604	52.685	41.347	126.402	98.413	135.597	43.212	120.137	_
Solyc07g053050.1	2.665	1.414	0.01443	up	28.265	33.395	44.878	120.218	39.415	146.835	35.513	102.156	RecName: Full=Calcium-binding protein PBP1; AltName: Full=KIC-related protein 2; AltName: Full=PINOID-binding protein 1
Solyc11g011340.2	2.667	1.415	0.004549	up	3.447	1.195	3.213	7.478	8.718	5.302	2.618	7.166	RecName: Full=cinnamonol dehydrogenase
Solyc02g084340.2	2.672	1.418	6.13e-31	up	21.863	25.265	23.212	67.356	64.259	64.416	23.447	65.344	RecName: Full=Pre-mRNA-splicing factor CWC25 homolog; AltName: Full=Coiled-coil domain-containing protein 49; AltName: Full=Spliceosome-associated protein homolog
Solyc08g078670.2	2.672	1.418	0.0002143	up	18.367	8.727	16.924	39.063	51.63	29.875	14.673	40.189	RecName: Full=Aspartic proteinase nepenthesin-2; AltName: Full=Nepenthesin-II; Flags: Precursor
Solyc03g121360.1	2.68	1.422	3.93e-05	up	97.447	161.179	104.479	365.523	229.197	424.212	121.035	339.644	RecName: Full=Charged multivesicular body protein 1; AltName: Full=Developmental gene 1118 protein; AltName: Full=Vacuolar protein-sorting-associated protein 46
Solyc11g012510.2	2.68	1.422	1.9e-08	up	14.177	9.731	12.912	32.353	25.909	39.499	12.273	32.587	_
Solyc03g082380.3	2.68	1.422	2.83e-08	up	261.217	416.015	302.769	1170.07	811.667	1378.44	326.667	1120.06	RecName: Full=Serine/arginine-rich-splicing factor SR34; Short=At-SR34; Short=At-SRp34; Short=AtSR34; AltName: Full=Pre-mRNA-splicing factor SF2; AltName: Full=SR1 p
Solyc12g094490.2	2.681	1.423	5.73e-15	up	17.285	22.857	18.341	52.568	55.383	53.942	19.494	53.964	_
Solyc06g053140.3	2.681	1.423	0.0258	up	0.985	3.042	1.924	6.468	3.133	6.883	1.984	5.495	RecName: Full=Rhodanese-like domain-containing protein 14, chloroplastic; AltName: Full=Sulfurtransferase 14; Short=AtStr14; Flags: Precursor
Solyc10g084170.1	2.683	1.424	0.001504	up	4.868	10.383	6.254	21.656	22.618	15.69	7.168	19.988	_
Solyc06g050250.1	2.685	1.425	4.79e-05	up	1.825	1.267	1.271	4.344	4.532	3.248	1.454	4.041	RecName: Full=Adenine/guanine permease AZG1; AltName: Full=AzgA-homolog protein; AltName: Full=Protein AZAGUANINE RESISTANT 1; Short=AtAzg1
Solyc08g062450.1	2.691	1.428	2.31e-07	up	136.385	256.175	174.296	539.675	534.386	531.451	188.952	535.171	RecName: Full=17.3 kDa class II heat shock protein; AltName: Full=Hsp17.3; AltName: Full=Hsp20.2
Solyc01g106390.3	2.691	1.428	0.0001045	up	26.376	18.612	26.554	66.914	38.676	89.946	23.847	65.179	RecName: Full=Glutamyl-tRNA reductase 1, chloroplastic; Short=GluTR; Flags: Precursor
Solyc03g083350.3	2.696	1.431	4.76e-18	up	15.784	19.879	17.104	50.601	46.724	48.328	17.589	48.551	RecName: Full=Phosphatidylinositol 4-kinase gamma 4; Short=AtPI4Kgamma4; Short=PI-4Kgamma4; Short=PI4K gamma 4; AltName: Full=Ubiquitin-like domain kinase gamma 4;
Solyc07g056120.3	2.696	1.431	3.92e-16	up	9.607	11.832	9.639	29.439	27.081	30.111	10.359	28.877	_
Solyc02g079930.3	2.698	1.432	0.0002143	up	54.561	128.02	75.83	255.107	187.675	280.56	86.137	241.114	_
Solyc05g054690.3	2.7	1.433	0.04461	up	0.751	0.362	1.1	2.104	1.33	2.828	0.738	2.087	_
Solyc00g052430.3	2.7	1.433	0.04954	up	0.347	0.371	0.412	0.799	1.054	1.301	0.377	1.051	RecName: Full=Putative cytochrome c biogenesis ccmF-like mitochondrial protein (mitochondrion)
Solyc08g007350.2	2.704	1.435	0.00173	up	5.974	10.483	5.249	21.099	13.654	26.455	7.235	20.403	_
Solyc06g062510.3	2.706	1.436	0.002764	up	22.339	53.871	20.927	98.572	65.313	110.336	32.379	91.407	RecName: Full=Charged multivesicular body protein 1; AltName: Full=Developmental gene 1118 protein; AltName: Full=Vacuolar protein-sorting-associated protein 46
Solyc05g056110.3	2.715	1.441	1.47e-16	up	10.051	13.38	11.967	34.183	30.903	33.757	11.799	32.948	RecName: Full=mRNA-decapping enzyme subunit 2; Short=AtDCP2; Short=Protein DECAPPING 2; AltName: Full=M(7)GpppN-mRNA hydrolase DCP2; AltName: Full=Protein TRIDENT
Solyc05g056390.2	2.719	1.443	9.49e-16	up	179.538	252.391	218.391	626.499	584.233	640.421	216.773	617.051	RecName: Full=10 kDa chaperonin; AltName: Full=Chaperonin 10; Short=CPN10; AltName: Full=Protein groES
Solyc04g025650.3	2.721	1.444	0.0002239	up	3.722	2.001	3.831	10.213	6.423	11.302	3.185	9.313	_
Solyc09g098160.3	2.723	1.445	6.18e-07	up	11.376	15.308	9.836	36.391	38.754	27.821	12.173	34.322	RecName: Full=Pirin-like protein
Solyc11g005720.1	2.725	1.446	7.58e-07	up	29.137	44.692	37.421	108.995	77.775	128.779	37.083	105.183	_
Solyc05g039940.2	2.725	1.446	0.01322	up	1.187	4.961	2.225	7.983	5.448	9.173	2.791	7.535	_
Solyc11g068550.1	2.73	1.449	0.0001038	up	27.353	49.381	25.901	101.391	74.396	118.154	34.212	97.98	_
Solyc01g067010.3	2.73	1.449	1.08e-21	up	26.231	29.692	26.588	75.349	81.784	72.6	27.504	76.578	_
Solyc12g099140.2	2.732	1.45	2.59e-05	up	1.566	2.58	1.778	5.259	6.127	5.226	1.975	5.537	_
Solyc12g042460.2	2.734	1.451	0.02407	up	0.536	0.965	0.667	2.987	0.887	1.916	0.723	1.93	RecName: Full=4-coumarate--CoA ligase 1; Short=4CL 1; AltName: Full=4-coumaroyl-CoA synthase 1
Solyc03g121090.3	2.734	1.451	3.33e-07	up	45.97	37.079	47.712	126.108	86.208	162.643	43.587	124.986	_
Solyc01g104710.3	2.736	1.452	0.00935	up	27.894	61.674	48.056	146.407	121.435	150.018	45.875	139.287	_
Solyc08g081610.3	2.738	1.453	0.001444	up	1.211	1.05	0.997	3.555	3.31	2.355	1.086	3.073	RecName: Full=Probable WRKY transcription factor 29; AltName: Full=WRKY DNA-binding protein 29
Solyc08g028780.1	2.74	1.454	1.69e-25	up	20.055	18.494	21.623	56.901	58.348	55.189	20.057	56.813	_
Solyc06g072650.1	2.743	1.456	0.0005342	up	52.155	93.331	71.964	204.749	296.5	122.434	72.483	207.894	RecName: Full=small auxin-up RNA (SAUR)
Solyc09g007900.3	2.743	1.456	1.09e-07	up	41.514	61.122	43.95	137.372	112.609	159.772	48.862	136.584	RecName: Full=Phenylalanine ammonia-lyase; Short=PAL
Solyc11g040285.1	2.747	1.458	0.0007623	up	0.928	1.358	0.936	3.65	2.305	3.742	1.074	3.232	_
Solyc10g080020.2	2.749	1.459	1.96e-05	up	13.741	28.117	16.786	55.187	49.67	61.158	19.548	55.338	_
Solyc03g114600.3	2.751	1.46	0.0001281	up	1.808	2.39	2.637	7.541	3.684	8.162	2.278	6.462	RecName: Full=Protein ASC1; AltName: Full=Alternaria stem canker resistance protein 1
Solyc06g074620.3	2.755	1.462	1.28e-08	up	43.5	52.368	40.093	141.358	95.97	151.878	45.32	129.735	_
Solyc01g091260.3	2.761	1.465	5.68e-16	up	30.082	40.338	37.198	105.977	105.861	95.398	35.873	102.412	_
Solyc10g081980.2	2.763	1.466	1.32e-06	up	191.446	142.187	192.078	528.411	328.527	641.84	175.237	499.593	_
Solyc02g077340.1	2.766	1.468	6.74e-17	up	33.077	42.076	37.962	117.851	107.437	99.947	37.705	108.412	RecName: Full=GDSL esterase/lipase At5g45960; AltName: Full=Extracellular lipase At5g45960; Flags: Precursor
Solyc12g094550.2	2.768	1.469	5.78e-16	up	15.259	20.902	17.843	52.515	49.079	52.383	18.001	51.326	_
Solyc04g005050.1	2.768	1.469	4.31e-29	up	35.297	38.111	34.466	102.979	102.482	103.432	35.958	102.964	RecName: Full=Metalloendoproteinase 1; AltName: Full=SMEP1; Flags: Precursor
Solyc03g081300.3	2.768	1.469	7.18e-06	up	4.166	4.11	4.536	12.947	7.684	16.851	4.271	12.494	_
Solyc01g087180.3	2.768	1.469	0.01081	up	4.973	4.49	4.94	12.621	6.157	22.831	4.801	13.87	_
Solyc03g115910.2	2.78	1.475	0.02634	up	0.331	0.435	0.215	1.167	0.739	0.71	0.327	0.872	RecName: Full=Floral homeotic protein FBP1; AltName: Full=Floral-binding protein 1
Solyc07g053740.1	2.782	1.476	1.92e-07	up	346.748	489.041	397.988	1295.22	830.03	1457.18	411.259	1194.14	RecName: Full=Ethylene-responsive transcription factor 4; AltName: Full=Ethylene-responsive element-binding factor 3; Short=EREBP-3; AltName: Full=Ethylene-responsi
Solyc02g094230.1	2.782	1.476	0.02738	up	2.406	7.495	4.235	14.967	8.699	16.238	4.712	13.301	_
Solyc05g012370.3	2.784	1.477	0.02658	up	1.381	1.34	1.503	2.724	7.566	1.796	1.408	4.029	_
Solyc11g006540.2	2.789	1.48	1.28e-12	up	4.788	5.667	4.837	14.304	12.935	16.765	5.097	14.668	_
Solyc01g106310.3	2.789	1.48	0.0001467	up	69.214	179.266	97.057	351.902	315.681	347.074	115.179	338.219	RecName: Full=CYSTM1 family protein A
Solyc02g091140.3	2.791	1.481	0.02768	up	0.42	1.684	0.825	2.766	1.96	3.624	0.976	2.783	RecName: Full=Probable S-adenosylmethionine-dependent methyltransferase At5g38780
Solyc02g092990.1	2.795	1.483	8.19e-13	up	38.163	30.317	37.61	107.954	81.164	116.767	35.363	101.962	RecName: Full=F-box protein SKIP2; AltName: Full=SKP1-interacting partner 2
Solyc04g072000.3	2.803	1.487	1.38e-06	up	33.941	20.196	33.383	84.51	102.945	65.761	29.173	84.405	RecName: Full=Chitinase 6; AltName: Full=Pathogenesis related (PR)-3 chitinase 6; Flags: Precursor
Solyc11g005670.2	2.805	1.488	1.02e-12	up	365.091	347.886	361.649	1067.79	793.324	1250.29	358.209	1037.13	_
Solyc06g068890.1	2.805	1.488	0.04721	up	36	9.686	24.226	92.577	80.691	60.911	23.304	78.06	_
Solyc01g102330.3	2.825	1.498	3.14e-06	up	8.267	8.745	7.328	23.644	30.351	17.185	8.113	23.727	RecName: Full=Probable carbohydrate esterase At4g34215
Solyc10g085590.1	2.828	1.5	4.07e-07	up	32.988	39.26	36.399	110.289	69.914	137.995	36.216	106.066	_
Solyc05g055120.3	2.83	1.501	9.21e-11	up	10.641	10.845	13.968	32.132	28.982	25.702	11.818	28.939	_
Solyc06g048820.1	2.83	1.501	1.82e-12	up	80.331	73.859	98.165	254.508	278.542	244.04	84.118	259.03	RecName: Full=Wound-induced protein 1
Solyc04g049390.3	2.836	1.504	0.001722	up	1.082	2.019	1.89	5.648	2.906	6.065	1.664	4.873	RecName: Full=Uncharacterized aarF domain-containing protein kinase At1g71810, chloroplastic; Flags: Precursor
Solyc10g084660.2	2.842	1.507	0.001634	up	0.573	1.05	0.876	2.65	1.882	2.775	0.833	2.436	_
Solyc12g014480.2	2.844	1.508	5.74e-07	up	5.498	9.976	5.893	22.823	17.19	22.54	7.122	20.851	_
Solyc01g105300.3	2.846	1.509	0.01192	up	0.291	0.987	0.61	1.872	1.527	2.065	0.629	1.821	RecName: Full=Metacaspase-3; Short=AtMC3; AltName: Full=Metacaspase 1a; Short=AtMCP1a
Solyc04g078460.3	2.848	1.51	0.002035	up	101.992	63.032	98.286	254.014	391.229	114.992	87.77	253.412	RecName: Full=Probable isoaspartyl peptidase/L-asparaginase 2; AltName: Full=L-asparagine amidohydrolase 2; Contains: RecName: Full=Isoaspartyl peptidase/L-asparag
Solyc04g010250.3	2.848	1.51	5.12e-07	up	8.291	4.961	8.994	23.917	17.929	23.594	7.415	21.813	_
Solyc01g007870.3	2.854	1.513	8.75e-05	up	20.563	13.017	21.365	51.916	74.455	36.789	18.315	54.387	_
Solyc02g081550.3	2.858	1.515	8.22e-05	up	4.327	3.702	3.522	10.886	5.871	13.787	3.85	10.181	RecName: Full=ATP-dependent zinc metalloprotease FTSH 6, chloroplastic; Short=AtFTSH6; Flags: Precursor
Solyc12g096430.1	2.862	1.517	0.04837	up	0.355	0.462	0.137	1.399	0.808	0.624	0.318	0.944	_
Solyc09g014910.3	2.868	1.52	0.002112	up	1.276	1.43	1.538	2.998	4	5.366	1.415	4.121	_
Solyc08g075230.1	2.872	1.522	2.09e-05	up	3.52	5.042	4.63	12.895	14.875	11.378	4.397	13.049	_
Solyc01g107090.2	2.88	1.526	7.18e-10	up	21.806	32.299	28.426	82.028	94.896	69.46	27.51	82.128	_
Solyc02g089120.3	2.886	1.529	2.36e-13	up	36.193	51.038	40.702	121.227	135.316	123.821	42.644	126.788	RecName: Full=Protein COBRA; AltName: Full=Cell expansion protein; Flags: Precursor
Solyc01g009250.3	2.894	1.533	0.002714	up	1.041	1.629	1.314	3.765	4.364	3.71	1.328	3.946	_
Solyc09g008560.3	2.912	1.542	1.55e-07	up	2.188	3.884	3.299	8.73	9.763	9.528	3.124	9.34	RecName: Full=Protein SRG1; Short=AtSRG1; AltName: Full=Protein SENESCENCE-RELATED GENE 1
Solyc12g088330.1	2.918	1.545	0.02048	up	0.912	3.349	2.551	7.72	4.512	8.313	2.271	6.848	_
Solyc03g044180.1	2.92	1.546	0.0002085	up	25.205	83.491	46.08	137.446	87.744	153.147	51.592	126.112	_
Solyc02g068460.1	2.924	1.548	9.05e-06	up	7.557	5.06	9.682	24.359	19.2	24.874	7.433	22.811	_
Solyc01g009160.2	2.932	1.552	7.62e-06	up	21.088	27.185	27.421	79.377	46.182	104.206	25.231	76.588	_
Solyc06g072335.1	2.938	1.555	0.0002936	up	0.517	1.331	0.833	2.871	2.601	2.613	0.894	2.695	_
Solyc11g018590.1	2.938	1.555	0.0002808	up	8.832	17.055	10.489	35.108	36.43	48.049	12.125	39.862	_
Solyc03g117860.3	2.94	1.556	3.46e-06	up	9.672	10.048	9.587	33.541	20.756	36.445	9.769	30.247	RecName: Full=Putative E3 ubiquitin-protein ligase ARI4; AltName: Full=ARIADNE-like protein ARI4; AltName: Full=Protein ariadne homolog 4
Solyc06g076550.3	2.949	1.56	0.0001136	up	2.438	2.852	2.414	8.646	4.64	10.797	2.568	8.028	RecName: Full=UDP-glycosyltransferase 76E12
Solyc01g099385.1	2.957	1.564	0.03194	up	0.379	1.295	0.722	2.303	1.704	3.258	0.799	2.422	RecName: Full=Rhodopsin
Solyc06g060310.3	2.959	1.565	1.08e-05	up	0.751	0.769	0.85	2.745	1.665	2.818	0.79	2.409	RecName: Full=Chlorophyllide a oxygenase, chloroplastic; Short=Chlorophyll a oxygenase; AltName: Full=Chlorophyll b synthase; Short=AtCAO; Flags: Precursor
Solyc03g082530.1	2.967	1.569	2.3e-07	up	69.198	91.149	101.662	312.955	189.743	330.609	87.336	277.769	RecName: Full=small auxin-up RNA (SAUR)
Solyc08g068710.1	2.971	1.571	0.001037	up	11.158	24.659	13.685	45.847	73.647	33.101	16.501	50.865	RecName: Full=Tyramine N-feruloyltransferase 4/11; AltName: Full=Hydroxycinnamoyl-CoA: tyramine N-hydroxycinnamoyltransferase
Solyc12g098520.2	2.971	1.571	1.51e-12	up	63.587	97.54	74.266	246.273	221.769	254.525	78.464	240.856	_
Solyc08g066260.3	2.971	1.571	0.004148	up	9.042	37.088	16.382	69.901	58.555	67.083	20.837	65.18	RecName: Full=Histidine decarboxylase; Short=HDC; AltName: Full=TOM92
Solyc07g049670.3	2.977	1.574	3.35e-05	up	2.382	4.979	3.17	10.781	11.683	9.001	3.51	10.488	RecName: Full=Benzyl alcohol O-benzoyltransferase; AltName: Full=Benzoyl coenzyme A:benzyl alcohol benzoyl transferase
Solyc06g076570.3	2.979	1.575	0.005686	up	167.993	586.644	258.982	1131.94	578.254	1473.77	337.873	1061.32	RecName: Full=17.6 kDa class I heat shock protein; AltName: Full=Hsp20.0
Solyc05g007900.2	2.979	1.575	0.027	up	0.832	0.444	0.902	1.725	2.965	2.043	0.726	2.244	_
Solyc08g068680.3	2.983	1.577	3.65e-10	up	51.921	77.652	60.238	200.289	126.972	229.081	63.27	185.447	RecName: Full=Histidine decarboxylase; Short=HDC; AltName: Full=TOM92
Solyc10g008400.1	2.983	1.577	1.12e-17	up	105.512	138.231	118.31	414.462	334.023	456.259	120.684	401.581	RecName: Full=E3 ubiquitin-protein ligase RMA1H1; AltName: Full=Protein RING membrane-anchor 1 homolog 1
Solyc12g005360.2	2.986	1.578	0.002047	up	0.307	0.263	0.241	0.642	0.749	1.097	0.27	0.829	_
Solyc07g052070.2	2.988	1.579	5.55e-05	up	0.678	0.344	0.558	1.693	1.793	1.409	0.527	1.632	RecName: Full=Cytochrome P450 CYP72A219; AltName: Full=Cytochrome P450 CYP72A129
Solyc07g054760.1	2.988	1.579	5.61e-06	up	181.201	441.687	257.668	1091.29	827.429	993.366	293.519	970.694	_
Solyc11g067010.2	2.988	1.579	1.53e-06	up	74.696	157.793	102.512	371.497	294.451	377.357	111.667	347.768	_
Solyc11g063520.1	2.988	1.579	9.2e-09	up	28.015	42.9	49.413	125.434	126.755	129.843	40.109	127.344	_
Solyc03g119530.3	2.99	1.58	0.0001228	up	35.087	90.153	46.853	185.312	144.783	203.315	57.364	177.803	RecName: Full=LOB domain-containing protein 40; AltName: Full=ASYMMETRIC LEAVES 2-like protein 37; Short=AS2-like protein 37
Solyc11g039980.2	2.996	1.583	0.003599	up	0.517	0.652	1.074	2.556	2.217	2.097	0.748	2.29	_
Solyc04g012180.3	3.002	1.586	0.0004444	up	19.271	57.384	26.915	117.914	88.582	117.691	34.523	108.062	RecName: Full=Ras-related protein Rab11D
Solyc05g005150.1	3.004	1.587	9.93e-05	up	16.89	44.303	22.465	87.076	88.66	85.064	27.886	86.933	RecName: Full=F-box/kelch-repeat protein At1g23390
Solyc05g050380.3	3.015	1.592	0.006236	up	0.631	0.236	1	1.8	1.72	1.856	0.622	1.792	RecName: Full=Cyclic nucleotide-gated ion channel 1; Short=AtCNGC1; AltName: Full=Cyclic nucleotide- and calmodulin-regulated ion channel 1
Solyc04g051490.3	3.019	1.594	1.5e-09	up	1.994	1.711	1.692	5.785	4.325	6.743	1.799	5.618	RecName: Full=Crossover junction endonuclease EME1B; AltName: Full=Essential meiotic endonuclease 1B; Short=AtEME1B
Solyc07g045120.2	3.025	1.597	1.23e-24	up	2.188	2.535	2.715	7.941	7.546	7.625	2.479	7.704	RecName: Full=Probable glycosyltransferase At5g03795
Solyc11g020330.1	3.029	1.599	0.02274	up	12.667	62.498	25.257	119.734	48.034	151.05	33.474	106.273	_
Solyc03g031420.1	3.029	1.599	6.3e-07	up	3.875	3.413	3.986	11.832	7.901	15.615	3.758	11.783	_
Solyc06g072330.3	3.036	1.602	2.31e-06	up	1.251	2.028	1.452	4.07	5.408	5.205	1.577	4.894	RecName: Full=Mitochondrial import inner membrane translocase subunit TIM14-1; AltName: Full=Chaperone DnaJ-domain containing protein 1
Solyc02g077040.4	3.036	1.602	0.008943	up	2.188	6.816	3.849	14.304	6.285	19.884	4.284	13.491	RecName: Full=Fruit bromelain; AltName: Allergen=Ana c 2; Flags: Precursor
Solyc02g064830.3	3.04	1.604	0.04397	up	2.608	0.235	1.598	4.838	5.004	4.076	1.48	4.639	RecName: Full=Indole-3-acetic acid-amido synthetase GH3.3; AltName: Full=Auxin-responsive GH3-like protein 3; Short=AtGH3-3
Solyc10g050990.1	3.04	1.604	0.0001492	up	220.035	586.445	273.458	1203.86	1418.41	783.104	359.979	1135.12	_
Solyc11g011330.2	3.042	1.605	0.02606	up	20.862	2.426	17.851	44.059	47.975	36.402	13.713	42.812	RecName: Full=cinnamonol dehydrogenase
Solyc03g079900.3	3.059	1.613	0.03812	up	0.525	0.607	0.481	1.115	2.098	1.85	0.538	1.688	RecName: Full=Ras-related protein Rab11C
Solyc03g113100.3	3.061	1.614	3.27e-10	up	123.161	207.546	148.403	515.474	449.321	554.851	159.703	506.549	RecName: Full=Ubiquitin-conjugating enzyme E2 2; AltName: Full=Ubiquitin carrier protein 2; AltName: Full=Ubiquitin-conjugating enzyme E2-17 kDa 2; AltName: Full=Ubiq
Solyc02g078160.3	3.063	1.615	0.0001829	up	2.858	6.826	4.94	16.723	10.866	18.712	4.875	15.434	_
Solyc04g079110.1	3.065	1.616	0.01244	up	1.558	0.57	1.409	2.535	5.497	3.172	1.179	3.735	RecName: Full=BRI1 kinase inhibitor 1
Solyc01g066570.3	3.065	1.616	2.01e-21	up	18.036	20.522	19.123	57.143	54.901	57.889	19.227	56.644	_
Solyc12g057060.2	3.069	1.618	0.00168	up	1.251	0.588	1.624	4.502	4.039	2.398	1.154	3.646	_
Solyc07g045100.1	3.072	1.619	1.71e-41	up	28.491	27.574	30.995	93.24	95.103	86.978	29.02	91.774	RecName: Full=Aspartic proteinase CDR1; AltName: Full=Protein CONSTITUTIVE DISEASE RESISTANCE 1; Flags: Precursor
Solyc01g091270.3	3.074	1.62	3.44e-07	up	121.909	226.873	147.416	558.554	409.838	614.095	165.399	527.496	_
Solyc07g049550.3	3.076	1.621	0.02268	up	12.118	19.59	12.989	44.174	86.237	11.13	14.899	47.18	RecName: Full=1-aminocyclopropane-1-carboxylate oxidase 4; Short=ACC oxidase 4; AltName: Full=Ethylene-forming enzyme; Short=EFE; AltName: Full=Protein pHTOM5
Solyc07g053420.3	3.076	1.621	8.43e-05	up	7.016	3.205	5.85	17.291	20.303	14.141	5.357	17.245	RecName: Full=RING-H2 finger protein ATL40
Solyc08g068770.2	3.08	1.623	3.99e-14	up	11.497	16.783	13.685	46.246	41.572	45.93	13.988	44.583	RecName: Full=Tyramine N-feruloyltransferase 4/11; AltName: Full=Hydroxycinnamoyl-CoA: tyramine N-hydroxycinnamoyltransferase
Solyc02g093250.3	3.082	1.624	9.1e-08	up	2.252	1.992	2.938	7.709	5.93	9.238	2.394	7.626	RecName: Full=Caffeoyl-CoA O-methyltransferase; AltName: Full=Trans-caffeoyl-CoA 3-O-methyltransferase; Short=CCoAMT; Short=CCoAOMT
Solyc12g013580.2	3.089	1.627	6.15e-13	up	30.477	21.825	27.138	96.395	75.391	113.153	26.48	94.98	_
Solyc10g086680.1	3.089	1.627	0.03226	up	0.517	1.421	0.696	2.335	2.217	3.785	0.878	2.779	_
Solyc05g015030.2	3.095	1.63	0.022	up	1.05	0.833	1.529	4.007	5.733	1.032	1.137	3.591	RecName: Full=Homeobox-leucine zipper protein HDG11; AltName: Full=HD-ZIP protein HDG11; AltName: Full=Homeodomain GLABRA 2-like protein 11; AltName: Full=Homeodom
Solyc01g010060.2	3.099	1.632	0.0001665	up	18.755	27.293	22.851	85.52	36.607	100.765	22.966	74.297	_
Solyc01g107170.2	3.099	1.632	7.55e-06	up	123.516	235.581	144.649	567.978	374.65	682.748	167.915	541.792	RecName: Full=Zinc finger protein AZF2; AltName: Full=Zinc-finger protein 2
Solyc02g091500.1	3.11	1.637	2.18e-06	up	36.048	32.897	35.376	116.463	71.618	155.599	34.774	114.56	RecName: Full=Calcium-binding protein CML24; AltName: Full=Calmodulin-like protein 24; AltName: Full=Touch-induced calmodulin-related protein 2
Solyc08g076670.3	3.114	1.639	9.36e-07	up	26.497	54.269	32.516	123.804	104.472	137.533	37.761	121.936	RecName: Full=Uncharacterized membrane protein At4g09580
Solyc02g077880.3	3.132	1.647	3.62e-09	up	309.626	527.658	381.373	1336.46	1535.64	1087.57	406.219	1319.89	RecName: Full=Auxin-repressed 12.5 kDa protein
Solyc02g079570.3	3.134	1.648	8.57e-09	up	0.848	0.896	0.868	2.871	3.152	2.387	0.871	2.803	RecName: Full=G-type lectin S-receptor-like serine/threonine-protein kinase B120; Flags: Precursor
Solyc09g064380.3	3.136	1.649	1.76e-08	up	21.968	42.058	27.353	99.761	94.926	101.786	30.46	98.824	_
Solyc00g053440.3	3.136	1.649	6.82e-09	up	46.196	59.927	49.886	171.123	121.938	219.671	52.003	170.911	RecName: Full=BI1-like protein
Solyc04g074410.2	3.138	1.65	3.94e-13	up	110.986	87.121	114.762	350.598	258.376	409.156	104.29	339.377	_
Solyc01g102840.3	3.147	1.654	0.0004444	up	12.207	10.963	12.534	41.577	16.048	58.233	11.901	38.619	RecName: Full=TMV resistance protein N
Solyc07g045000.3	3.149	1.655	0.0002383	up	0.743	0.326	0.55	1.893	1.665	1.764	0.54	1.774	RecName: Full=Putative Myb family transcription factor At1g14600
Solyc05g010030.3	3.154	1.657	0.002707	up	4.408	1.213	5.816	16.786	16.875	18.013	3.812	17.225	RecName: Full=Protein MIZU-KUSSEI 1
Solyc03g082355.1	3.156	1.658	0.01098	up	1.405	3.159	1.658	7.184	3.645	7.797	2.074	6.209	_
Solyc03g123680.1	3.16	1.66	0.0006677	up	6.225	17.67	9.871	36.759	47.364	26.207	11.255	36.777	RecName: Full=RING-H2 finger protein ATL60
Solyc11g069430.2	3.165	1.662	0.0005252	up	90.326	286.718	134.762	580.421	428.496	679.264	170.602	562.727	_
Solyc10g006130.1	3.167	1.663	3.21e-09	up	151.862	261.163	191.872	676.984	534.505	785.986	201.632	665.825	RecName: Full=Ethylene-responsive transcription factor 3; AltName: Full=Ethylene-responsive element-binding factor 3 homolog; AltName: Full=Ethylene-responsive elem
Solyc08g078695.1	3.171	1.665	9.91e-22	up	122.757	153.312	140.234	478.672	490.687	397.854	138.768	455.738	RecName: Full=Small heat shock protein, chloroplastic; Flags: Precursor
Solyc11g063610.2	3.189	1.673	0.01957	up	0.218	0.199	0.558	1.073	0.926	1.194	0.325	1.064	_
Solyc11g069240.2	3.195	1.676	0.002594	up	0.492	0.398	0.842	1.62	1.458	2.645	0.577	1.908	_
Solyc06g074550.2	3.2	1.678	2.26e-05	up	1.59	1.385	1.95	6.742	3.694	5.904	1.642	5.447	_
Solyc07g008350.3	3.202	1.679	0.0004067	up	5.272	11.107	3.617	20.951	23.909	21.562	6.665	22.141	RecName: Full=Mitochondrial outer membrane protein porin 4; AltName: Full=Voltage-dependent anion-selective channel protein 4; Short=AtVDAC4; Short=VDAC-4
Solyc01g107100.3	3.204	1.68	6.02e-07	up	13.119	18.892	18.04	53.335	73.706	39.026	16.684	55.356	_
Solyc04g005590.3	3.204	1.68	0.002198	up	10.06	45.805	22.276	88.075	78.238	93.495	26.047	86.603	RecName: Full=50S ribosomal protein L32
Solyc02g067580.3	3.211	1.683	1.34e-05	up	373.221	902.14	510.894	2028.34	2342.78	1598.41	595.418	1989.85	_
Solyc01g058595.1	3.215	1.685	3.88e-05	up	0.662	1.249	0.979	3.481	2.443	3.624	0.963	3.183	_
Solyc00g025290.1	3.218	1.686	0.003434	up	2.325	2.299	1.658	6.984	8.009	6.087	2.094	7.027	RecName: Full=Uncharacterized mitochondrial protein AtMg00660; AltName: Full=ORF149 (mitochondrion)
Solyc08g041860.1	3.229	1.691	3.69e-09	up	232.161	376.799	286.679	1019.36	762.421	1259.63	298.546	1013.8	_
Solyc11g030730.2	3.238	1.695	0.002013	up	1.041	0.471	0.936	2.545	1.517	4.162	0.816	2.741	_
Solyc08g016550.3	3.242	1.697	0.006163	up	0.274	0.715	0.67	2.808	2.699	3.377	0.553	2.961	_
Solyc03g119610.1	3.249	1.7	1.78e-09	up	23.445	36.128	27.885	98.13	75.273	115.143	29.153	96.182	_
Solyc07g032385.1	3.249	1.7	2.46e-05	up	5.538	6.409	5.378	19.037	9.516	27.638	5.775	18.73	RecName: Full=Pentatricopeptide repeat-containing protein At5g21222; AltName: Full=SNF1-like protein kinase AtC401
Solyc05g010000.1	3.249	1.7	1.5e-06	up	18.908	23.482	24.483	95.238	71.914	70.568	22.291	79.24	RecName: Full=Protein IDA; AltName: Full=Protein INFLORESCENCE DEFICIENT IN ABSCISSION; Flags: Precursor
Solyc10g050670.1	3.251	1.701	0.02103	up	1.082	2.299	0.893	4.912	1.291	6.216	1.425	4.14	_
Solyc11g019940.1	3.254	1.702	0.02793	up	0.501	1.05	0.593	1.883	2.433	2.839	0.715	2.385	_
Solyc09g008830.3	3.256	1.703	3.97e-11	up	19.215	30.262	22.834	81.218	93.084	65.212	24.104	79.838	_
Solyc03g121620.1	3.258	1.704	9.32e-15	up	55.303	66.988	58.64	211.08	159.49	242.427	60.31	204.332	_
Solyc08g005090.1	3.265	1.707	9.16e-11	up	15.033	19.445	17.121	59.331	43.739	71.901	17.2	58.324	_
Solyc05g015390.3	3.267	1.708	3.95e-05	up	289.483	757.301	397.214	1732.43	1265.01	1906.74	481.333	1634.73	RecName: Full=REF/SRPP-like protein At1g67360
Solyc01g086730.3	3.269	1.709	8.9e-06	up	3.399	3.304	3.393	12.158	7.319	14.916	3.365	11.464	_
Solyc09g018220.2	3.276	1.712	0.03544	up	0.176	0.145	0.165	0.358	0.453	0.828	0.162	0.546	RecName: Full=Putative late blight resistance protein homolog R1B-14
Solyc02g067930.3	3.278	1.713	0.00654	up	0.25	0.063	0.275	0.631	0.512	0.85	0.196	0.664	RecName: Full=Glycerol-3-phosphate dehydrogenase
Solyc06g050440.3	3.285	1.716	0.001188	up	6.595	4.403	8.205	27.773	8.31	25.025	6.401	20.369	RecName: Full=Peroxidase 4; Flags: Precursor
Solyc09g082270.3	3.292	1.719	0.009247	up	79.629	14.819	74.309	186.911	272.138	115.939	56.252	191.663	_
Solyc04g014600.3	3.299	1.722	0.0003477	up	127.835	373.305	188.951	849.222	507.434	1015.69	230.03	790.782	_
Solyc09g097960.3	3.315	1.729	0.001464	up	103.615	26.125	94.428	247.345	331.965	183.495	74.723	254.268	RecName: Full=Probable aldo-keto reductase 4
Solyc03g112297.1	3.317	1.73	1.11e-14	up	20.297	26.696	23.487	81.123	66.949	94.743	23.493	80.938	_
Solyc01g095620.3	3.317	1.73	7.63e-32	up	24.939	26.171	22.456	84.804	80.228	87.236	24.522	84.089	RecName: Full=Hydroquinone glucosyltransferase; AltName: Full=Arbutin synthase
Solyc02g090120.1	3.322	1.732	0.001145	up	408.058	1265.95	640.974	2497.21	3950.18	1511.4	771.66	2652.93	_
Solyc06g005170.3	3.324	1.733	5.03e-05	up	37.283	18.802	35.222	104.473	58.023	147.254	30.436	103.25	RecName: Full=Mitogen-activated protein kinase 3; Short=AtMPK3; Short=MAP kinase 3
Solyc01g079530.3	3.347	1.743	0.001672	up	5.974	5.775	6.46	21.362	7.989	34.079	6.07	21.143	_
Solyc04g074430.1	3.35	1.744	7.28e-13	up	94.274	83.074	81.044	308.443	242.27	376.292	86.131	309.002	_
Solyc11g071990.2	3.354	1.746	0.005491	up	1.146	0.299	0.945	2.892	1.842	3.624	0.797	2.786	_
Solyc04g082970.3	3.368	1.752	0.0002143	up	82.075	104.366	83.51	343.467	131.572	468.357	89.984	314.465	_
Solyc01g020190.2	3.371	1.753	0.002003	up	1.768	5.957	5.206	14.683	11.94	18.206	4.31	14.943	RecName: Full=Probable E3 ubiquitin ligase SUD1; AltName: Full=Protein ECERIFERUM 9; AltName: Full=Protein SUPPRESSOR OF DRY2 DEFFECTS 1; Short=AtSUD1; AltName: Fu
Solyc01g103920.3	3.378	1.756	0.005407	up	60.842	312.78	124.65	649.354	353.903	775.706	166.091	592.988	RecName: Full=Ferredoxin, chloroplastic; AltName: Full=PFLP; Flags: Precursor
Solyc09g007100.3	3.382	1.758	3.25e-05	up	14.863	17.842	16.296	57.869	26.135	82.623	16.334	55.542	_
Solyc02g064680.3	3.385	1.759	0.0001128	up	9.914	7.631	9.372	33.131	13.752	47.694	8.972	31.526	RecName: Full=Calcium-transporting ATPase 2, plasma membrane-type; AltName: Full=Ca(2+)-ATPase isoform 2
Solyc06g050520.2	3.385	1.759	4.81e-10	up	1.623	1.693	1.632	5.501	4.344	6.678	1.649	5.508	RecName: Full=Dehydration-responsive element-binding protein 2A; Short=Protein DREB2A
Solyc11g063540.1	3.387	1.76	0.04315	up	0.202	0.416	0.292	1.115	1.143	0.893	0.303	1.05	_
Solyc08g059710.3	3.399	1.765	5.14e-06	up	0.977	0.842	1.366	3.744	2.788	4.646	1.062	3.726	_
Solyc04g005040.1	3.403	1.767	9.7e-07	up	7.928	6.943	9.338	30.943	16.737	37.65	8.07	28.443	RecName: Full=Metalloendoproteinase 1; AltName: Full=SMEP1; Flags: Precursor
Solyc07g054770.1	3.406	1.768	3.78e-06	up	58.379	121.113	61.982	343.477	257.46	394.036	80.491	331.658	_
Solyc03g097600.3	3.427	1.777	0.02181	up	0.218	0.987	0.773	2.514	1.241	3.205	0.659	2.32	RecName: Full=Bidirectional sugar transporter SWEET11; Short=AtSWEET11
Solyc02g092930.1	3.43	1.778	1.07e-12	up	50.855	44.592	51.106	180.758	123.041	216.746	48.851	173.515	RecName: Full=Transcription factor MYB44; AltName: Full=Myb-related protein 44; Short=AtMYB44; AltName: Full=Myb-related protein R1; Short=AtMYBR1
Solyc12g014020.2	3.43	1.778	1.07e-07	up	3.447	5.585	3.892	15.829	11.378	19.712	4.308	15.64	_
Solyc04g071030.1	3.434	1.78	3.28e-28	up	67.349	74.42	71.766	257.684	215.317	284.916	71.178	252.639	RecName: Full=U-box domain-containing protein 28; AltName: Full=Plant U-box protein 28
Solyc02g087540.2	3.434	1.78	1.28e-06	up	37.542	37.215	40.118	137.393	75.499	195.077	38.292	135.99	RecName: Full=Putative AAA family ATPase L572
Solyc05g043410.1	3.439	1.782	0.001887	up	1.219	1.53	1.503	3.292	4.807	6.969	1.417	5.023	_
Solyc10g076760.2	3.441	1.783	5.34e-05	up	1.881	1.919	2.148	7.457	3.556	10.173	1.983	7.062	RecName: Full=Probable LRR receptor-like serine/threonine-protein kinase At1g53430; Flags: Precursor
Solyc05g041920.3	3.441	1.783	0.0006833	up	0.404	0.435	0.412	1.409	1.576	1.43	0.417	1.472	RecName: Full=Ribonuclease 3-like protein 3; AltName: Full=Ribonuclease III-like protein 3; Short=RNase III-like protein 3
Solyc07g064820.1	3.453	1.788	6.61e-06	up	1.001	0.869	1.177	4.176	2.551	4.183	1.016	3.637	RecName: Full=Mitogen-activated protein kinase kinase kinase 2; AltName: Full=Arabidopsis NPK1-related protein kinase 2
Solyc11g066100.2	3.458	1.79	7.1e-09	up	54.787	106.991	65.779	283.316	237.068	294.164	75.852	271.516	_
Solyc05g011980.3	3.48	1.799	8.9e-07	up	46.237	106.484	57.265	269.359	218.075	283.862	69.995	257.099	_
Solyc02g066800.2	3.482	1.8	1.57e-08	up	35.572	69.677	38.847	172.585	167.302	167.762	48.032	169.216	_
Solyc01g107290.3	3.492	1.804	6.5e-06	up	28.725	32.417	32.224	116.347	50.241	159.557	31.122	108.715	_
Solyc06g082535.1	3.497	1.806	1.02e-14	up	7.799	9.994	7.938	31.122	35.179	26.562	8.577	30.954	RecName: Full=Trans-cinnamate 4-monooxygenase; AltName: Full=Cinnamic acid 4-hydroxylase; Short=C4H; Short=CA4H; AltName: Full=Cytochrome P450 73; AltName: Full=Cyto
Solyc01g007020.3	3.497	1.806	8.94e-07	up	3.633	7.106	4.209	19.1	15.378	19.594	4.983	18.024	RecName: Full=E3 ubiquitin-protein ligase PUB22; AltName: Full=Plant U-box protein 22; AltName: Full=U-box domain-containing protein 22
Solyc08g079700.2	3.502	1.808	1.17e-06	up	69.884	156.327	95.597	408.414	291.673	477.433	107.269	392.507	RecName: Full=Zinc finger A20 and AN1 domain-containing stress-associated protein 4; Short=AtSAP4
Solyc02g086380.1	3.506	1.81	5.29e-07	up	10.334	19.906	17.001	58.11	46.182	69.955	15.747	58.082	_
Solyc09g065610.2	3.523	1.817	1.31e-07	up	19.788	29.936	23.83	99.35	53.58	114.831	24.518	89.254	RecName: Full=BI1-like protein
Solyc05g006390.1	3.526	1.818	1.07e-06	up	293.083	528.509	339.339	1717.53	912.986	1936.33	386.977	1522.28	_
Solyc07g054145.1	3.528	1.819	4.78e-07	up	0.928	1.657	1.177	4.417	3.271	5.667	1.254	4.452	_
Solyc06g005650.2	3.531	1.82	7.95e-38	up	87.21	95.051	94.231	337.987	301.613	372.991	92.164	337.53	RecName: Full=E3 ubiquitin-protein ligase RING1; AltName: Full=RING finger protein 1
Solyc02g063350.1	3.546	1.826	0.0007521	up	2.269	6.21	4.51	18.806	13.279	15.894	4.33	15.993	RecName: Full=Probable calcium-binding protein CML23; AltName: Full=Calmodulin-like protein 23
Solyc05g018820.1	3.553	1.829	0.001536	up	0.961	1.937	1.899	5.68	5.014	6.893	1.599	5.862	_
Solyc04g074830.1	3.573	1.837	5.67e-10	up	17.665	11.913	17.052	59.688	40.823	72.138	15.543	57.55	RecName: Full=Putative clathrin assembly protein At4g40080
Solyc06g076040.3	3.575	1.838	2.1e-07	up	11.997	9.523	11.211	40.525	22.057	53.146	10.91	38.576	RecName: Full=U-box domain-containing protein 13; AltName: Full=Plant U-box protein 13
Solyc06g076820.1	3.575	1.838	1.43e-27	up	8.703	8.718	9.682	31.732	36.331	31.821	9.034	33.295	_
Solyc05g014280.3	3.593	1.845	8.18e-06	up	13.733	30.996	16.692	82.922	51.236	97.119	20.474	77.092	RecName: Full=25.3 kDa heat shock protein, chloroplastic; Short=AtHsp25.3; Flags: Precursor
Solyc12g087790.1	3.593	1.845	1.23e-05	up	94.548	74.701	99.772	350.472	160.15	495.134	89.674	335.252	_
Solyc01g009760.3	3.618	1.855	0.03636	up	0.242	1.177	0.335	2.934	2.019	1.516	0.585	2.156	RecName: Full=GEM-like protein 5
Solyc08g029000.3	3.628	1.859	0.0002792	up	1.469	0.398	0.962	3.45	4.128	2.99	0.943	3.523	RecName: Full=Probable linoleate 9S-lipoxygenase 5; AltName: Full=Leaf lipoxygenase
Solyc08g077910.3	3.638	1.863	0.007656	up	3.019	8.799	4.192	17.785	31.691	6.151	5.337	18.542	RecName: Full=Expansin-like B1; Short=At-EXPR1; Short=AtEXLB1; Short=AtEXPR1; AltName: Full=Ath-ExpBeta-3.1; Flags: Precursor
Solyc04g072280.3	3.643	1.865	1.37e-05	up	4.271	2.707	4.407	13.894	20.51	8.076	3.795	14.16	RecName: Full=Laccase-14; AltName: Full=Benzenediol:oxygen oxidoreductase 14; AltName: Full=Diphenol oxidase 14; AltName: Full=Urishiol oxidase 14; Flags: Precurso
Solyc03g063470.1	3.65	1.868	0.0001694	up	1.025	1.032	1.134	4.565	3.773	3.775	1.064	4.038	RecName: Full=Uncharacterized mitochondrial protein AtMg01110; AltName: Full=ORF251 (mitochondrion)
Solyc06g075100.3	3.66	1.872	0.0074	up	0.232	0.224	0.276	0.968	1.064	0.988	0.276	1.008	_
Solyc08g008370.3	3.665	1.874	1.09e-06	up	87.743	71.895	92.951	344.066	163.943	475.412	84.196	327.807	RecName: Full=B2 protein
Solyc07g056480.3	3.694	1.885	4.52e-08	up	25.69	11.877	24.836	76.685	92.236	68.782	20.801	79.234	RecName: Full=Probable glutathione S-transferase; AltName: Full=Auxin-induced protein PCNT107
Solyc02g090490.3	3.711	1.892	9.23e-10	up	29.614	14.348	29.028	98.109	84.267	96.431	24.33	92.936	RecName: Full=Patatin-like protein 1
Solyc11g006240.1	3.714	1.893	0.04696	up	3.326	1.331	3.642	8.267	5.241	20.314	2.766	11.274	_
Solyc08g069140.3	3.724	1.897	0.02113	up	0.132	0.147	0.194	0.484	0.335	0.704	0.141	0.508	RecName: Full=Probable cyclic nucleotide-gated ion channel 14; AltName: Full=Cyclic nucleotide- and calmodulin-regulated ion channel 14
Solyc12g056560.2	3.745	1.905	1.54e-12	up	8.065	5.459	7.036	22.287	16.796	26.81	6.853	21.964	_
Solyc06g075790.3	3.792	1.923	2.35e-06	up	15.848	18.168	18.384	55.397	25.495	77.278	17.467	52.723	_
Solyc01g108590.1	3.795	1.924	0.03261	up	0.307	0.317	0.223	1.946	0.433	0.893	0.282	1.091	_
Solyc03g119250.3	3.8	1.926	1.54e-12	up	7.847	8.138	9.063	35.813	22.549	42.22	8.349	33.527	_
Solyc01g087990.3	3.805	1.928	1.02e-15	up	18.553	27.936	21.941	95.638	72.711	100.636	22.81	89.662	RecName: Full=Transcription factor CAULIFLOWER; Short=AlCAL; AltName: Full=Agamous-like MADS-box protein CAL
Solyc01g008510.3	3.808	1.929	2.79e-07	up	8.719	17.191	14.071	55.323	54.772	51.307	13.327	53.801	RecName: Full=Photosystem II 5 kDa protein, chloroplastic; Flags: Precursor
Solyc04g011440.4	3.813	1.931	6.29e-10	up	85.684	170.965	101.705	482.238	425.009	498.135	119.451	468.461	RecName: Full=Heat shock cognate 70 kDa protein
Solyc07g054790.1	3.818	1.933	4.96e-05	up	61.609	150.153	92.298	437.317	396.263	420.405	101.353	417.995	_
Solyc01g110925.1	3.821	1.934	0.003369	up	1.155	0.96	1.435	4.617	7.566	1.828	1.183	4.67	_
Solyc02g070090.1	3.824	1.935	4.08e-05	up	1.332	0.552	1.228	4.102	3.005	5.28	1.037	4.129	RecName: Full=Reticuline oxidase-like protein; Flags: Precursor
Solyc08g016440.3	3.824	1.935	0.001515	up	5.886	13.108	6.615	36.507	12.619	52.985	8.536	34.037	_
Solyc03g093120.4	3.826	1.936	9.22e-12	up	20.741	29.864	26.133	96.3	73.647	122.187	25.579	97.378	RecName: Full=Probable xyloglucan endotransglucosylase/hydrolase protein 23; Short=At-XTH23; Short=XTH-23; Flags: Precursor
Solyc09g011490.3	3.832	1.938	5.65e-10	up	2.495	2.589	2.526	11.201	7.802	11.335	2.537	10.113	RecName: Full=Probable glutathione S-transferase; AltName: Full=Auxin-induced protein PGNT1/PCNT110
Solyc08g075920.3	3.842	1.942	0.03598	up	0.109	0.335	0.117	0.6	0.581	0.785	0.167	0.655	RecName: Full=Protein BREVIS RADIX; Short=AtBRX
Solyc08g079590.2	3.853	1.946	2.26e-06	up	1.712	1.91	1.847	8.183	4	10.657	1.823	7.613	_
Solyc02g078650.3	3.866	1.951	0.002436	up	9.067	1.575	7.757	21.582	33.918	17.077	6.133	24.192	RecName: Full=Polyphenol oxidase, chloroplastic; Short=PPO; AltName: Full=Catechol oxidase; Flags: Precursor
Solyc12g006360.2	3.883	1.957	3.47e-07	up	0.25	0.145	0.198	0.705	0.719	0.968	0.198	0.797	_
Solyc08g067885.1	3.893	1.961	4.28e-11	up	6.467	3.521	6.056	24.895	19.909	19.906	5.348	21.57	_
Solyc08g078870.2	3.918	1.97	1.01e-06	up	9.874	22.16	15.815	65.399	69.638	63.997	15.95	66.345	RecName: Full=14 kDa proline-rich protein DC2.15; Flags: Precursor
Solyc07g055190.3	3.934	1.976	3.19e-07	up	2.955	5.097	3.557	17.638	10.048	19.615	3.87	15.767	RecName: Full=Peroxidase 52; Short=Atperox P52; AltName: Full=ATP49; Flags: Precursor
Solyc12g010540.1	3.961	1.986	1.27e-09	up	22.84	18.983	21.571	89.054	52.388	118.53	21.131	86.657	_
Solyc08g008277.1	3.961	1.986	1.34e-06	up	1.558	1.829	1.134	6.826	3.872	7.99	1.507	6.229	RecName: Full=Probable WRKY transcription factor 53; AltName: Full=WRKY DNA-binding protein 53
Solyc11g068370.2	3.967	1.988	0.0001608	up	0.896	0.389	0.567	2.03	2.68	2.183	0.617	2.298	RecName: Full=TGACG sequence-specific binding protein
Solyc12g016155.1	3.967	1.988	0.03281	up	0.565	0.76	0.49	3.702	2.995	0.634	0.605	2.444	_
Solyc01g100010.3	3.975	1.991	1.97e-20	up	4.392	4.562	5.292	22.603	16.038	23.938	4.749	20.86	RecName: Full=F-box protein PP2-B15; AltName: Full=Protein PHLOEM PROTEIN 2-LIKE B15; Short=AtPP2-B15
Solyc03g082520.1	3.978	1.992	9.08e-12	up	26.82	45.117	46.14	160.027	192.886	147.222	39.359	166.712	RecName: Full=small auxin-up RNA (SAUR)
Solyc11g010500.1	3.981	1.993	3.32e-12	up	152.145	214.932	181.847	804.27	506.242	946.317	182.975	752.276	_
Solyc05g053620.3	3.986	1.995	5.64e-11	up	283.161	173.563	275.382	1000.99	1278.81	733.442	244.035	1004.41	RecName: Full=Putative F-box protein PP2-B12; AltName: Full=Protein PHLOEM PROTEIN 2-LIKE B12; Short=AtPP2-B12
Solyc09g011590.3	4	2	0.0001841	up	89.163	20.92	89.119	269.38	330.556	208.036	66.401	269.324	RecName: Full=Probable glutathione S-transferase; AltName: Full=Pathogenesis-related protein 1
Solyc02g092580.3	4.003	2.001	9.44e-05	up	79.265	56.071	82.994	282.18	493.248	119.434	72.777	298.287	RecName: Full=Peroxidase 51; Short=Atperox P51; AltName: Full=ATP37; Flags: Precursor
Solyc10g078930.2	4.003	2.001	1.3e-11	up	127.101	221.975	146.977	705.792	541.942	742.401	165.351	663.378	_
Solyc06g060110.3	4.017	2.006	2.4e-31	up	8.542	10.772	9.639	41.335	35.523	42.693	9.651	39.85	RecName: Full=Amino acid permease 3; AltName: Full=Amino acid transporter AAP3
Solyc03g118060.3	4.022	2.008	9.99e-07	up	18.367	42.999	23.203	122.51	82.563	148.62	28.19	117.898	_
Solyc07g045030.3	4.022	2.008	0.03554	up	1.081	0.345	0.85	3.324	2.739	3.269	0.759	3.111	RecName: Full=Transcription factor JUNGBRUNNEN 1; AltName: Full=NAC domain-containing protein 42; Short=ANAC042
Solyc02g089990.1	4.039	2.014	0.002635	up	2.519	6.699	7.921	21.088	12.196	38.897	5.713	24.06	_
Solyc12g088450.2	4.045	2.016	5.64e-16	up	2.349	2.996	2.912	9.866	13.604	10.689	2.752	11.386	_
Solyc08g066880.3	4.053	2.019	0.04669	up	0.339	0.371	0.155	1.178	1.606	0.839	0.288	1.208	RecName: Full=5'-methylthioadenosine/S-adenosylhomocysteine nucleosidase; Short=MTA/SAH nucleosidase; Short=MTAN; AltName: Full=5'-methylthioadenosine nucleosidase
Solyc09g075420.3	4.059	2.021	5.91e-45	up	180.91	215.159	198.53	826.115	893.097	783.083	198.2	834.098	RecName: Full=Ethylene-responsive transcription factor 1; AltName: Full=Ethylene-responsive element-binding factor 1; Short=EREBP-1; Short=OsEREBP1
Solyc02g092860.3	4.059	2.021	1.45e-13	up	1.962	1.24	1.684	5.869	7.861	6.624	1.629	6.785	RecName: Full=Cytochrome P450 81D1
Solyc02g072080.1	4.061	2.022	3.3e-14	up	38.906	35.712	40.496	170.051	107.171	205.014	38.371	160.745	RecName: Full=U-box domain-containing protein 17; AltName: Full=Plant U-box protein 17
Solyc09g056450.3	4.067	2.024	2.56e-15	up	27.159	28.153	29.294	125.845	82.316	149.48	28.202	119.214	RecName: Full=U-box domain-containing protein 9; AltName: Full=Plant U-box protein 9
Solyc08g066210.3	4.078	2.028	3.52e-09	up	5.514	2.553	5.919	19.815	16.688	21.981	4.662	19.495	RecName: Full=LRR receptor-like serine/threonine-protein kinase HSL2; AltName: Full=Protein HAESA-LIKE2; Flags: Precursor
Solyc05g010517.1	4.081	2.029	0.00227	up	0.606	2.408	1.443	5.396	6.443	6.732	1.486	6.19	RecName: Full=Transcription factor HBP-1a; AltName: Full=Histone-specific transcription factor HBP1
Solyc01g080900.3	4.098	2.035	6.23e-09	up	6.209	4.264	6.89	23.56	33.169	16.185	5.788	24.305	RecName: Full=Ent-kaurenoic acid oxidase 2; Short=AtKAO2; AltName: Full=Cytochrome P450 88A4
Solyc01g065530.3	4.104	2.037	5.54e-10	up	63.005	60.326	63.485	271.084	153.294	367.033	62.272	263.804	RecName: Full=COBRA-like protein 7; Flags: Precursor
Solyc06g069320.3	4.104	2.037	0.0004171	up	0.896	3.666	2.543	12.432	6.315	11.657	2.368	10.135	RecName: Full=Tetraspanin-8
Solyc10g006700.1	4.107	2.038	6.24e-08	up	220.059	388.993	277.512	1377.76	758.559	1762.03	295.521	1299.45	RecName: Full=Calcium-binding protein PBP1; AltName: Full=KIC-related protein 2; AltName: Full=PINOID-binding protein 1
Solyc05g009650.3	4.112	2.04	4.43e-12	up	5.579	8.555	5.919	32.51	21.091	31.778	6.684	28.46	_
Solyc08g016150.1	4.127	2.045	0.002589	up	8.348	9.08	11.288	46.068	25.859	60.62	9.572	44.182	_
Solyc09g064760.2	4.138	2.049	1.01e-06	up	1.146	0.86	1.28	3.566	5.714	4.71	1.095	4.663	_
Solyc05g052570.3	4.138	2.049	8.11e-28	up	98.714	102.085	97.031	423.928	342.683	505.297	99.277	423.969	RecName: Full=Zinc finger CCCH domain-containing protein 29; Short=AtC3H29; AltName: Full=AtSZF2
Solyc07g006900.2	4.144	2.051	0.001062	up	0.178	0.154	0.189	0.589	0.65	1.032	0.174	0.757	RecName: Full=Auxin efflux carrier component 2; Short=AtPIN2; AltName: Full=Auxin efflux carrier AGR; AltName: Full=Ethylene-insensitive root 1; Short=AtEIR1; AltNa
Solyc08g080670.1	4.184	2.065	1.92e-05	up	2.987	2.426	3.196	15.556	6.403	15.841	2.87	12.6	RecName: Full=Osmotin-like protein OSML15; AltName: Full=PA15; Flags: Precursor
Solyc10g006660.3	4.196	2.069	5.45e-08	up	96.058	157.911	115.622	566.622	306.381	745.175	123.197	539.393	RecName: Full=Calcium-binding protein PBP1; AltName: Full=KIC-related protein 2; AltName: Full=PINOID-binding protein 1
Solyc12g088390.1	4.196	2.069	5.41e-07	up	3.649	5.613	4.089	20.531	24.569	12.894	4.45	19.331	_
Solyc12g015880.2	4.213	2.075	2.86e-72	up	26.86	24.442	25.643	109.437	114.382	110.121	25.648	111.313	RecName: Full=Heat shock protein 90
Solyc03g006250.2	4.219	2.077	1.24e-06	up	0.896	0.842	0.876	3.418	5.221	2.667	0.871	3.769	RecName: Full=GDSL esterase/lipase At1g28590; AltName: Full=Extracellular lipase At1g28590; Flags: Precursor
Solyc06g066770.1	4.219	2.077	1.56e-13	up	7.815	11.958	9.785	44.29	51.285	32.929	9.853	42.835	RecName: Full=F-box/kelch-repeat protein At1g80440
Solyc04g024780.1	4.225	2.079	5.61e-18	up	4.271	6.509	6.091	24.538	22.411	26.455	5.624	24.468	_
Solyc01g103580.3	4.228	2.08	4.35e-21	up	4.578	5.558	5.017	22.676	17.565	23.121	5.051	21.121	_
Solyc04g074420.1	4.246	2.086	0.003822	up	14.016	28.732	9.51	75.601	43.296	126.51	17.419	81.802	_
Solyc06g075690.3	4.246	2.086	3.21e-09	up	23.147	15.09	21.7	86.719	48.044	111.874	19.979	82.212	RecName: Full=Protein UPSTREAM OF FLC
Solyc10g006690.3	4.249	2.087	7.24e-08	up	37.986	60.135	41.433	258.557	124.44	329.9	46.518	237.632	RecName: Full=G-type lectin S-receptor-like serine/threonine-protein kinase At4g27290; Flags: Precursor
Solyc04g025530.3	4.257	2.09	5.27e-06	up	6.079	18.259	7.835	50.801	38.892	51.662	10.724	47.118	RecName: Full=Glutamate decarboxylase 4; Short=GAD 4
Solyc09g015700.3	4.266	2.093	1.23e-05	up	2.947	2.001	3.29	12.327	5.576	18.357	2.746	12.087	_
Solyc02g064690.3	4.275	2.096	1.16e-06	up	0.549	1.186	0.885	3.986	2.463	5.076	0.873	3.842	RecName: Full=Probable N-acetyltransferase HLS1; AltName: Full=Protein CONSTITUTIVE PHOTOMORPHOGENIC 3; AltName: Full=Protein HOOKLESS 1; AltName: Full=Protein UNUS
Solyc10g009550.3	4.302	2.105	9.89e-06	up	2.01	1.512	2.612	9.792	4.965	14.55	2.045	9.769	RecName: Full=Probable WRKY transcription factor 41; AltName: Full=WRKY DNA-binding protein 41
Solyc01g005160.3	4.308	2.107	0.0001759	up	12.377	3.865	11.752	44.027	20.747	59.642	9.331	41.472	RecName: Full=U-box domain-containing protein 20; AltName: Full=Plant U-box protein 20
Solyc03g123540.3	4.317	2.11	0.0001192	up	5.619	16.729	7.113	43.869	30.036	59.62	9.82	44.508	RecName: Full=17.4 kDa class III heat shock protein; AltName: Full=17.4 kDa heat shock protein 2; Short=AtHsp17.4B
Solyc11g056680.1	4.329	2.114	0.0001258	up	0.42	0.842	0.498	3.218	2.157	2.452	0.587	2.609	_
Solyc12g014010.2	4.344	2.119	0.002035	up	3.367	0.489	2.826	9.361	13.013	7.366	2.227	9.913	_
Solyc01g099370.3	4.347	2.12	2.35e-07	up	110.308	179.293	125.355	678.499	321.424	882.815	138.319	627.579	RecName: Full=Protein SPEC3
Solyc08g067390.3	4.386	2.133	0.003553	up	0.751	1.059	0.893	3.218	5.418	1.42	0.901	3.352	RecName: Full=EG45-like domain containing protein; AltName: Full=Blight-associated protein p12; AltName: Full=Plant natriuretic peptide; Short=PNP; Flags: Precursor
Solyc11g032060.3	4.392	2.135	0.01426	up	0.17	0.136	0.112	0.873	0.364	0.688	0.139	0.642	_
Solyc01g095100.3	4.398	2.137	5.12e-11	up	0.815	0.733	0.954	3.734	4.029	3.517	0.834	3.76	RecName: Full=WRKY transcription factor 22; AltName: Full=WRKY DNA-binding protein 22
Solyc11g011050.2	4.402	2.138	8.94e-07	up	1.001	0.661	0.928	4.333	2.709	4.861	0.863	3.968	_
Solyc11g008420.2	4.402	2.138	1.9e-14	up	5.837	7.695	6.735	31.069	24.086	37.531	6.756	30.895	_
Solyc02g065800.2	4.405	2.139	0.0005089	up	1.066	4.698	3.015	13.126	9.575	17.518	2.926	13.406	RecName: Full=Transcription factor TCP13; AltName: Full=Plastid transcription factor 1; AltName: Full=TFPD
Solyc12g011310.2	4.408	2.14	0.03719	up	5.676	33.829	11.52	78.694	36.932	118.089	17.008	77.905	_
Solyc09g098510.3	4.411	2.141	0.00168	up	18.125	4.599	14.14	45.552	100.541	20.68	12.288	55.591	RecName: Full=Leucine-rich repeat extensin-like protein 1; Short=AtLRX1; Short=LRR/EXTENSIN1; AltName: Full=Cell wall hydroxyproline-rich glycoprotein; Flags: Precu
Solyc09g056100.1	4.42	2.144	0.01155	up	0.226	0.181	0.292	1.073	0.709	1.538	0.233	1.107	_
Solyc07g040710.3	4.429	2.147	2.36e-11	up	3.488	6.789	4.132	23.959	18.757	23.207	4.803	21.974	_
Solyc01g073640.3	4.432	2.148	3.64e-11	up	1.631	1.285	1.392	6.248	7.329	6.291	1.436	6.623	RecName: Full=Short-chain dehydrogenase reductase 3b; Short=AtSDR3b
Solyc10g086180.2	4.432	2.148	2.93e-13	up	0.872	0.516	0.85	3.481	3.477	3.301	0.746	3.42	RecName: Full=Phenylalanine ammonia-lyase; Short=PAL
Solyc10g086410.3	4.438	2.15	1.69e-13	up	37.55	65.187	40.952	231.274	177.646	251.342	47.896	220.087	_
Solyc01g087080.3	4.448	2.153	0.0008921	up	0.181	0.389	0.395	1.125	1.153	1.624	0.288	1.301	_
Solyc08g077020.1	4.451	2.154	0.008916	up	4.715	10.781	5.335	34.214	9.034	55.544	6.944	32.931	_
Solyc04g056730.3	4.451	2.154	4.17e-08	up	6.451	7.459	3.557	23.833	17.279	33.38	5.822	24.831	_
Solyc07g054720.2	4.46	2.157	3.88e-07	up	45.397	17.435	39.998	151.319	208.884	111.379	34.277	157.194	_
Solyc04g064690.3	4.46	2.157	0.04831	up	0.388	0.054	0.275	1.273	1.813	0.409	0.239	1.165	RecName: Full=Peroxidase 43; Short=Atperox P43; Flags: Precursor
Solyc04g051360.3	4.466	2.159	7.19e-07	up	1.405	2.408	2.07	10.465	5.329	11.367	1.961	9.054	RecName: Full=Ethylene-responsive transcription factor ABR1; AltName: Full=Protein ABA REPRESSOR 1
Solyc05g056060.3	4.482	2.164	6.85e-09	up	0.856	0.869	1.177	5.091	3.182	5.151	0.967	4.475	_
Solyc07g042490.1	4.488	2.166	1.63e-11	up	32.431	68.183	42.283	228.014	254.672	196.475	47.632	226.387	_
Solyc06g051250.1	4.519	2.176	0.0004897	up	1.235	1.747	2.388	9.371	5.773	10.367	1.79	8.504	RecName: Full=RING-H2 finger protein ATL66
Solyc05g051400.3	4.532	2.18	1.51e-06	up	28.637	61.566	32.859	201.562	103.871	259.128	41.021	188.187	RecName: Full=Mitochondrial uncoupling protein 5; Short=AtPUMP5; AltName: Full=Mitochondrial dicarboxylate carrier 1
Solyc02g079460.1	4.579	2.195	6.2e-16	up	2.075	1.53	1.71	8.046	9.723	7.399	1.772	8.389	RecName: Full=Tetrahydrocannabinolic acid synthase; Short=THCAS; AltName: Full=Delta(1)-tetrahydrocannabinolic acid synthase; AltName: Full=THCA synthase; Flags: P
Solyc10g085380.2	4.63	2.211	0.01499	up	0.113	0.616	0.223	1.525	1.951	0.925	0.317	1.467	_
Solyc05g052560.1	4.643	2.215	6.24e-26	up	111.584	145.699	110.132	744.813	452.415	646.54	122.472	614.589	_
Solyc08g078920.2	4.656	2.219	0.03581	up	1.235	0.299	0.988	2.356	4.995	5.302	0.841	4.218	RecName: Full=14 kDa proline-rich protein DC2.15; Flags: Precursor
Solyc12g019890.2	4.662	2.221	3.23e-16	up	7.549	5.513	7.62	31.974	24.539	42.876	6.894	33.13	_
Solyc10g079390.1	4.672	2.224	0.005732	up	0.307	0.163	0.318	1.104	0.867	1.925	0.263	1.299	_
Solyc01g086640.2	4.711	2.236	1.75e-18	up	1.34	1.304	1.022	6.342	5.221	6.302	1.222	5.955	_
[truncated: 233 more rows]
