# Supplementary material for: Transcriptomic analysis reveals that Bacillomycin D-C16 induces multiple pathways of disease resistance in cherry tomato
Source: BMC Genomics. 2023 Apr 26;24:218. doi: 10.1186/s12864-023-09305-5 (PMC10131338; doi:10.1186/s12864-023-09305-5)
Supplement: Supplementary file 4 — Additional file 4: Table S4. Table of GO enrichment analysis after Bacillomycin D-C16 treatment versus control at time 12 h. [file 12864_2023_9305_MOESM4_ESM.xlsx]

## Sheet: Table S4
Table S4 Table of GO enrichment analysis after Bacillomycin D-C16 treatment versus control at time 12 h
GO ID	Number	Description	Ratio_in_study	Ratio_in_pop	Padjust
GO:0000079	6	regulation of cyclin-dependent protein serine/threonine kinase activity	6/241	39/19728	0.006
GO:0001101	27	response to acid chemical	27/241	674/19728	0
GO:0003774	11	motor activity	11/241	69/19728	0
GO:0003777	11	microtubule motor activity	11/241	50/19728	0
GO:0004497	22	monooxygenase activity	22/241	395/19728	0
GO:0004568	5	chitinase activity	5/241	25/19728	0.01
GO:0005506	22	iron ion binding	22/241	555/19728	0.002
GO:0005871	11	kinesin complex	11/241	50/19728	0
GO:0005874	13	microtubule	13/241	111/19728	0
GO:0005875	12	microtubule associated complex	12/241	70/19728	0
GO:0006030	5	chitin metabolic process	5/241	25/19728	0.01
GO:0006032	5	chitin catabolic process	5/241	25/19728	0.01
GO:0006139	6	nucleobase-containing compound metabolic process	6/241	1883/19728	0.016
GO:0006928	11	movement of cell or subcellular component	11/241	52/19728	0
GO:0006950	58	response to stress	58/241	2391/19728	0
GO:0007017	13	microtubule-based process	13/241	135/19728	0
GO:0007018	11	microtubule-based movement	11/241	51/19728	0
GO:0008017	12	microtubule binding	12/241	89/19728	0
GO:0008092	12	cytoskeletal protein binding	12/241	152/19728	0
GO:0008150	223	biological_process	223/241	15738/19728	0
GO:0009414	13	response to water deprivation	13/241	239/19728	0.008
GO:0009415	13	response to water	13/241	248/19728	0.01
GO:0009521	9	photosystem	9/241	129/19728	0.018
GO:0009523	8	photosystem II	8/241	77/19728	0.004
GO:0009535	16	chloroplast thylakoid membrane	16/241	421/19728	0.036
GO:0009628	45	response to abiotic stimulus	45/241	1464/19728	0
GO:0009719	22	response to endogenous stimulus	22/241	675/19728	0.018
GO:0009725	20	response to hormone	20/241	602/19728	0.028
GO:0009753	10	response to jasmonic acid	10/241	100/19728	0
GO:0009765	7	photosynthesis, light harvesting	7/241	35/19728	0
GO:0010033	24	response to organic substance	24/241	789/19728	0.018
GO:0010218	6	response to far red light	6/241	54/19728	0.026
GO:0010287	8	plastoglobule	8/241	42/19728	0
GO:0015631	12	tubulin binding	12/241	90/19728	0
GO:0016168	8	chlorophyll binding	8/241	89/19728	0.01
GO:0016705	27	oxidoreductase activity, acting on paired donors, with incorporation or reduction of molecular oxygen	27/241	627/19728	0
GO:0016998	5	cell wall macromolecule catabolic process	5/241	30/19728	0.018
GO:0019220	8	regulation of phosphate metabolic process	8/241	86/19728	0.01
GO:0019253	4	reductive pentose-phosphate cycle	4/241	16/19728	0.018
GO:0019685	4	photosynthesis, dark reaction	4/241	20/19728	0.048
GO:0019900	7	kinase binding	7/241	79/19728	0.028
GO:0019901	7	protein kinase binding	7/241	67/19728	0.01
GO:0020037	18	heme binding	18/241	519/19728	0.042
GO:0032403	12	protein complex binding	12/241	118/19728	0
GO:0034641	12	cellular nitrogen compound metabolic process	12/241	2750/19728	0.008
GO:0042221	36	response to chemical	36/241	1410/19728	0.018
GO:0042325	7	regulation of phosphorylation	7/241	68/19728	0.014
GO:0043234	51	protein complex	51/241	2265/19728	0.01
GO:0044430	15	cytoskeletal part	15/241	215/19728	0
GO:0044436	19	thylakoid part	19/241	511/19728	0.014
GO:0044877	19	macromolecular complex binding	19/241	476/19728	0.006
GO:0045298	12	tubulin complex	12/241	94/19728	0
GO:0046348	5	amino sugar catabolic process	5/241	25/19728	0.01
GO:0046906	26	tetrapyrrole binding	26/241	608/19728	0
GO:0050896	78	response to stimulus	78/241	3436/19728	0
GO:0051174	8	regulation of phosphorus metabolic process	8/241	86/19728	0.01
GO:0055035	16	plastid thylakoid membrane	16/241	423/19728	0.04
GO:0071900	6	regulation of protein serine/threonine kinase activity	6/241	52/19728	0.018
GO:0099512	13	supramolecular fiber	13/241	120/19728	0
GO:0099513	13	polymeric cytoskeletal fiber	13/241	120/19728	0
GO:1901071	5	glucosamine-containing compound metabolic process	5/241	26/19728	0.01
GO:1901072	5	glucosamine-containing compound catabolic process	5/241	25/19728	0.01
GO:1901700	29	response to oxygen-containing compound	29/241	893/19728	0.002
GO:1904029	6	regulation of cyclin-dependent protein kinase activity	6/241	39/19728	0.006
