# Supplementary material for: Transcriptomic analysis reveals that Bacillomycin D-C16 induces multiple pathways of disease resistance in cherry tomato
Source: BMC Genomics. 2023 Apr 26;24:218. doi: 10.1186/s12864-023-09305-5 (PMC10131338; doi:10.1186/s12864-023-09305-5)
Supplement: Supplementary file 5 — Additional file 5: Table S5. Table of GO enrichment analysis after Bacillomycin D-C16 treatment versus control at time 24 h. [file 12864_2023_9305_MOESM5_ESM.xlsx]

## Sheet: Table S5
Table S5 Table of GO enrichment analysis after Bacillomycin D-C16 treatment versus control at time 24 h
GO ID	Number	Description	Ratio_in_study	Ratio_in_pop	Padjust
GO:0000902	31	cell morphogenesis	31/1370	189/19728	0.014
GO:0001071	80	nucleic acid binding transcription factor activity	80/1370	603/19728	0
GO:0001101	91	response to acid chemical	91/1370	674/19728	0
GO:0003677	171	DNA binding	171/1370	1796/19728	0.028
GO:0003700	80	transcription factor activity, sequence-specific DNA binding	80/1370	602/19728	0
GO:0003723	17	RNA binding	17/1370	710/19728	0
GO:0003735	8	structural constituent of ribosome	8/1370	438/19728	0.004
GO:0004842	30	ubiquitin-protein transferase activity	30/1370	177/19728	0.014
GO:0005198	13	structural molecule activity	13/1370	522/19728	0.012
GO:0005488	785	binding	785/1370	10199/19728	0.028
GO:0005667	83	transcription factor complex	83/1370	640/19728	0
GO:0005730	12	nucleolus	12/1370	475/19728	0.034
GO:0006355	134	regulation of transcription, DNA-templated	134/1370	1298/19728	0.006
GO:0006412	8	translation	8/1370	445/19728	0.002
GO:0006518	13	peptide metabolic process	13/1370	505/19728	0.028
GO:0006950	245	response to stress	245/1370	2391/19728	0
GO:0006979	66	response to oxidative stress	66/1370	412/19728	0
GO:0007165	76	signal transduction	76/1370	672/19728	0.038
GO:0009108	2	coenzyme biosynthetic process	2/1370	251/19728	0.01
GO:0009314	61	response to radiation	61/1370	466/19728	0.004
GO:0009414	44	response to water deprivation	44/1370	239/19728	0
GO:0009415	45	response to water	45/1370	248/19728	0
GO:0009416	59	response to light stimulus	59/1370	455/19728	0.008
GO:0009507	34	chloroplast	34/1370	949/19728	0.014
GO:0009536	40	plastid	40/1370	1059/19728	0.016
GO:0009628	186	response to abiotic stimulus	186/1370	1464/19728	0
GO:0009719	97	response to endogenous stimulus	97/1370	675/19728	0
GO:0009725	80	response to hormone	80/1370	602/19728	0
GO:0009733	24	response to auxin	24/1370	121/19728	0.006
GO:0009737	42	response to abscisic acid	42/1370	277/19728	0.004
GO:0009826	25	unidimensional cell growth	25/1370	138/19728	0.014
GO:0009889	148	regulation of biosynthetic process	148/1370	1525/19728	0.036
GO:0010025	9	wax biosynthetic process	9/1370	18/19728	0.002
GO:0010033	108	response to organic substance	108/1370	789/19728	0
GO:0010035	90	response to inorganic substance	90/1370	760/19728	0.002
GO:0010166	9	wax metabolic process	9/1370	19/19728	0.004
GO:0010200	24	response to chitin	24/1370	91/19728	0
GO:0010243	27	response to organonitrogen compound	27/1370	111/19728	0
GO:0016567	34	protein ubiquitination	34/1370	192/19728	0.002
GO:0019219	143	regulation of nucleobase-containing compound metabolic process	143/1370	1432/19728	0.014
GO:0019787	30	ubiquitin-like protein transferase activity	30/1370	186/19728	0.022
GO:0022613	8	ribonucleoprotein complex biogenesis	8/1370	469/19728	0.002
GO:0030529	18	intracellular ribonucleoprotein complex	18/1370	772/19728	0
GO:0032446	34	protein modification by small protein conjugation	34/1370	202/19728	0.004
GO:0032989	31	cellular component morphogenesis	31/1370	189/19728	0.014
GO:0033993	51	response to lipid	51/1370	354/19728	0.002
GO:0034622	3	cellular macromolecular complex assembly	3/1370	270/19728	0.016
GO:0034641	140	cellular nitrogen compound metabolic process	140/1370	2750/19728	0.034
GO:0042221	165	response to chemical	165/1370	1410/19728	0
GO:0042254	8	ribosome biogenesis	8/1370	464/19728	0.002
GO:0042542	14	response to hydrogen peroxide	14/1370	56/19728	0.032
GO:0043043	8	peptide biosynthetic process	8/1370	452/19728	0.002
GO:0043167	511	ion binding	511/1370	6243/19728	0.01
GO:0043228	29	non-membrane-bounded organelle	29/1370	989/19728	0
GO:0043232	29	intracellular non-membrane-bounded organelle	29/1370	989/19728	0
GO:0043565	55	sequence-specific DNA binding	55/1370	426/19728	0.014
GO:0043604	9	amide biosynthetic process	9/1370	499/19728	0.002
GO:0044085	12	cellular component biogenesis	12/1370	548/19728	0.002
GO:0044391	2	ribosomal subunit	2/1370	276/19728	0.002
GO:0044422	196	organelle part	196/1370	3882/19728	0.002
GO:0044428	25	nuclear part	25/1370	770/19728	0.014
GO:0044434	51	chloroplast part	51/1370	1315/19728	0.004
GO:0044435	54	plastid part	54/1370	1336/19728	0.01
GO:0044444	310	cytoplasmic part	310/1370	5819/19728	0
GO:0044445	6	cytosolic part	6/1370	346/19728	0.022
GO:0044446	195	intracellular organelle part	195/1370	3876/19728	0.002
GO:0050789	281	regulation of biological process	281/1370	3068/19728	0.002
GO:0050794	255	regulation of cellular process	255/1370	2740/19728	0.002
GO:0050896	351	response to stimulus	351/1370	3436/19728	0
GO:0051188	4	cofactor biosynthetic process	4/1370	323/19728	0.006
GO:0051252	140	regulation of RNA metabolic process	140/1370	1397/19728	0.014
GO:0051865	6	protein autoubiquitination	6/1370	10/19728	0.028
GO:0065007	318	biological regulation	318/1370	3524/19728	0.002
GO:0070647	34	protein modification by small protein conjugation or removal	34/1370	227/19728	0.042
GO:0080167	31	response to karrikin	31/1370	129/19728	0
GO:0097305	47	response to alcohol	47/1370	307/19728	0.002
GO:1901698	31	response to nitrogen compound	31/1370	164/19728	0.002
GO:1901700	127	response to oxygen-containing compound	127/1370	893/19728	0
GO:1903506	134	regulation of nucleic acid-templated transcription	134/1370	1298/19728	0.006
GO:1990904	18	ribonucleoprotein complex	18/1370	772/19728	0
GO:2001141	134	regulation of RNA biosynthetic process	134/1370	1298/19728	0.006
