# Supplementary material for: Transcriptomic analysis reveals that Bacillomycin D-C16 induces multiple pathways of disease resistance in cherry tomato
Source: BMC Genomics. 2023 Apr 26;24:218. doi: 10.1186/s12864-023-09305-5 (PMC10131338; doi:10.1186/s12864-023-09305-5)
Supplement: Supplementary file 6 — Additional file 6: Table S6. Table of KEGG enrichment analysis after Bacillomycin D-C16 treatment versus control at time 12 h. [file 12864_2023_9305_MOESM6_ESM.xlsx]

## Sheet: Table S6
Table S6 Table of KEGG enrichment analysis after Bacillomycin D-C16 treatment versus control at time 12 h
Pathway id	Num	Pathway Description	Ratio_in_study	Ratio_in_pop	Padjust
map00196	7	Photosynthesis - antenna proteins	7/91	34/8056	0.000780013
map00940	9	Phenylpropanoid biosynthesis	9/91	286/8056	0.00453884
map01040	4	Biosynthesis of unsaturated fatty acids	4/91	61/8056	0.00486759
map00909	3	Sesquiterpenoid and triterpenoid biosynthesis	3/91	38/8056	0.00884134
map00195	7	Photosynthesis	7/91	172/8056	0.0129758
map00906	3	Carotenoid biosynthesis	3/91	45/8056	0.014054
map04626	6	Plant-pathogen interaction	6/91	268/8056	0.0180369
map00630	4	Glyoxylate and dicarboxylate metabolism	4/91	92/8056	0.0200264
map00943	1	Isoflavonoid biosynthesis	1/91	2/8056	0.0224656
map00860	3	Porphyrin and chlorophyll metabolism	3/91	57/8056	0.0263141
map00710	4	Carbon fixation in photosynthetic organisms	4/91	101/8056	0.0271227
map04075	10	Plant hormone signal transduction	10/91	441/8056	0.0337159
map00945	3	Stilbenoid, diarylheptanoid and gingerol biosynthesis	3/91	70/8056	0.0443738
map00052	3	Galactose metabolism	3/91	71/8056	0.0459644
map00520	9	Amino sugar and nucleotide sugar metabolism	9/91	177/8056	0.0495816
map00941	3	Flavonoid biosynthesis	3/91	82/8056	0.0652718
map00966	1	Glucosinolate biosynthesis	1/91	7/8056	0.0764693
map00603	1	Glycosphingolipid biosynthesis - globo and isoglobo series	1/91	9/8056	0.097235
map04130	2	SNARE interactions in vesicular transport	2/91	51/8056	0.112856
map00380	2	Tryptophan metabolism	2/91	53/8056	0.12026
