# Supplementary material for: Transcriptomic analysis reveals that Bacillomycin D-C16 induces multiple pathways of disease resistance in cherry tomato
Source: BMC Genomics. 2023 Apr 26;24:218. doi: 10.1186/s12864-023-09305-5 (PMC10131338; doi:10.1186/s12864-023-09305-5)
Supplement: Supplementary file 7 — Additional file 7: Table S7. Table of KEGG enrichment analysis after Bacillomycin D-C16 treatment versus control at time 24 h. [file 12864_2023_9305_MOESM7_ESM.xlsx]

## Sheet: Table S7
Table S7 Table of KEGG enrichment analysis after Bacillomycin D-C16 treatment versus control at time 24 h
Pathway id	Num	Pathway Description	Ratio_in_study	Ratio_in_pop	Padjust
map00940	34	Phenylpropanoid biosynthesis	34/500	286/8056	0.000176977
map04075	33	Plant hormone signal transduction	33/500	441/8056	0.000912165
map04626	30	Plant-pathogen interaction	30/500	268/8056	0.00114669
map00906	9	Carotenoid biosynthesis	9/500	45/8056	0.00151082
map04933	7	AGE-RAGE signaling pathway in diabetic complications	7/500	26/8056	0.00179411
map00062	8	Fatty acid elongation	8/500	44/8056	0.00507874
map00480	16	Glutathione metabolism	16/500	132/8056	0.00746691
map00340	8	Histidine metabolism	8/500	51/8056	0.012488
map04712	8	Circadian rhythm - plant	8/500	53/8056	0.0156049
map00520	18	Amino sugar and nucleotide sugar metabolism	18/500	177/8056	0.0260329
map00945	9	Stilbenoid, diarylheptanoid and gingerol biosynthesis	9/500	70/8056	0.028222
map00941	10	Flavonoid biosynthesis	10/500	82/8056	0.029716
map04141	27	Protein processing in endoplasmic reticulum	27/500	315/8056	0.0538017
map04070	10	Phosphatidylinositol signaling system	10/500	95/8056	0.0693184
map00562	9	Inositol phosphate metabolism	9/500	87/8056	0.0894118
map00561	8	Glycerolipid metabolism	8/500	75/8056	0.0921523
map02010	5	ABC transporters	5/500	40/8056	0.0994767
map04146	11	Peroxisome	11/500	116/8056	0.104773
map00360	9	Phenylalanine metabolism	9/500	90/8056	0.104999
map00270	12	Cysteine and methionine metabolism	12/500	130/8056	0.108167
