# Supplementary material for: Transcriptomic analysis reveals that Bacillomycin D-C16 induces multiple pathways of disease resistance in cherry tomato
Source: BMC Genomics. 2023 Apr 26;24:218. doi: 10.1186/s12864-023-09305-5 (PMC10131338; doi:10.1186/s12864-023-09305-5)
Supplement: Supplementary file 8 — Additional file 8: Table S8. Table of transcription factors after Bacillomycin D-C16 treatment versus control at time 12 h. [file 12864_2023_9305_MOESM8_ESM.xlsx]

## Sheet: Table S8
Table S8 Table of transcription factors after Bacillomycin D-C16 treatment versus control at time 12 h
Gene_id	Family	DNA domain	domain description	E-value	hit_evalue	Log2FC(BD12h/CK12h)	Log2FC(BD24h/CK24h)
Solyc07g054220.1	AP2/ERF	PF00847	AP2 domain	3.7e-12	4.9e-229	1.346	-2.68
Solyc08g082210.3	AP2/ERF	PF00847	AP2 domain	6.7e-13	5.7e-94	1.716	-2.123
Solyc12g056980.1	AP2/ERF	PF00847	AP2 domain	7.1e-15	2.5e-167	1.192
Solyc01g096070.3	ARF	PF06507	Auxin response factor	5.2e-32	0	-1.139	-1.063
Solyc01g096070.3	B3 superfamily	PF02362	B3 DNA binding domain	5e-23	0	-1.139	-1.063
Solyc10g083210.2	B3 superfamily	PF02362	B3 DNA binding domain	1e-28	2.4e-178	2.096	-1.697
Solyc09g097870.3	bHLH	PF00010	Helix-loop-helix DNA-binding domain	3.6e-07	3.2e-199	1.106	-1.808
Solyc08g061130.3	bZIP	PF00170	bZIP transcription factor	3.8e-14	3.1e-73	1.841
Solyc01g108410.2	C2C2	PF00320	GATA zinc finger	5.6e-07	2.6e-81	-1.107	-1.777
Solyc02g089500.3	C2C2	PF00643	B-box zinc finger	2.9e-11	3.4e-79	-1.528	-3.208
Solyc06g069385.1	C2C2	PF02701	Dof domain, zinc finger	1.4e-33	1.3e-167	1.58	-4.027
Solyc06g073180.3	C2C2	PF00643	B-box zinc finger	2.9e-12	6.1e-134	1.119
Solyc06g075370.3	C2C2	PF02701	Dof domain, zinc finger	4.8e-34	3.1e-178	1.114	-1.836
Solyc02g089493.1	CO-like	PF06203	CCT motif	1.1e-17	2.1e-60	-1.396	-3
Solyc08g006530.3	CO-like	PF06203	CCT motif	1.2e-17	1.5e-197	1.162	-1.157
Solyc12g096500.2	CO-like	PF06203	CCT motif	1.5e-18	5.3e-206	1.223
Solyc02g089493.1	DBB	PF00643	B-box zinc finger	7.2e-11	2.1e-60	-1.396	-3
Solyc02g089500.3	DBB	PF00643	B-box zinc finger	2.9e-11	3.4e-79	-1.528	-3.208
Solyc06g073180.3	DBB	PF00643	B-box zinc finger	2.9e-12	6.1e-134	1.119
Solyc08g006530.3	DBB	PF00643	B-box zinc finger	6.7e-12	1.5e-197	1.162	-1.157
Solyc12g096500.2	DBB	PF00643	B-box zinc finger	4.6e-10	5.3e-206	1.223
Solyc08g080400.1	GRAS	PF03514	GRAS domain family	8.4e-128	0	-2.02
Solyc09g010920.1	GRAS	PF03514	GRAS domain family	2.2e-112	0	-5.325
Solyc01g100510.3	HB	PF00046	Homeobox domain	1.6e-06	7.8e-191	-3.077
Solyc10g079380.2	HSF	PF00447	HSF-type DNA-binding	2.2e-31	4.4e-138	2.435
Solyc02g079280.3	MYB	PF00249	Myb-like DNA-binding domain	2.8e-35	4.6e-213	2.481	-8.454
Solyc03g005570.3	MYB	PF00249	Myb-like DNA-binding domain	1.6e-31	9.1e-144	1.915	3.638
Solyc03g119370.2	MYB	PF00249	Myb-like DNA-binding domain	3.2e-34	9.4e-158	2.267	-3.217
Solyc05g055030.2	MYB	PF00249	Myb-like DNA-binding domain	8e-36	3e-127	2.086	-3.328
Solyc06g071690.3	MYB	PF00249	Myb-like DNA-binding domain	2.5e-31	4.1e-189	1.58	-2.502
Solyc10g005460.3	MYB	PF00249	Myb-like DNA-binding domain	1.4e-34	1.2e-180	2.863	-4.904
Solyc10g055410.2	MYB	PF00249	Myb-like DNA-binding domain	5.6e-35	2.3e-161	1.727	-1.123
Solyc12g099140.2	MYB	PF00249	Myb-like DNA-binding domain	1.4e-31	2.2e-173	1.236	1.45
Solyc04g009435.1	NAC	PF02365	No apical meristem (NAM) protein	1.7e-27	1.6e-133	-1.228	-1.074
Solyc12g009050.2	NF-Y	PF02045	CCAAT-binding transcription factor (CBF-B/NF-YA) subunit B	5.4e-28	9.1e-141	-1.388	-1.808
Solyc01g100510.3	TALE	PF00046	Homeobox domain	1.6e-06	7.8e-191	-3.077
Solyc03g007380.2	WRKY	PF03106	WRKY DNA -binding domain	2.6e-27	1.2e-205	4.255	5.211
Solyc02g071130.3	WRKY	PF03106	WRKY DNA -binding domain	9e-27	4.8e-90	1.273	-1.618
Solyc02g094270.2	WRKY	PF03106	WRKY DNA -binding domain	1.6e-27	1.2e-73	3.798
Solyc03g095770.3	WRKY	PF03106	WRKY DNA -binding domain	4.5e-22	1.1e-155	-1.154
Solyc08g008280.3	WRKY	PF03106	WRKY DNA -binding domain	9.4e-26	7.7e-213	1.233	2.542
Solyc08g082110.3	WRKY	PF03106	WRKY DNA -binding domain	1.3e-27	3.3e-198	1.534	2.39
Solyc09g015770.3	WRKY	PF03106	WRKY DNA -binding domain	2.9e-22	2.9e-165	-1.016	1.33
Solyc12g042590.2	WRKY	PF03106	WRKY DNA -binding domain	2.2e-24	1.1e-120	4.412	-7.971
