# Supplementary material for: Transcriptomic analysis reveals that Bacillomycin D-C16 induces multiple pathways of disease resistance in cherry tomato
Source: BMC Genomics. 2023 Apr 26;24:218. doi: 10.1186/s12864-023-09305-5 (PMC10131338; doi:10.1186/s12864-023-09305-5)
Supplement: Supplementary file 9 — Additional file 9: Table S9. Table of transcription factors after Bacillomycin D-C16 treatment versus control at time 24 h. [file 12864_2023_9305_MOESM9_ESM.xlsx]

## Sheet: Table S9
Table S9 Table of transcription factors after Bacillomycin D-C16 treatment versus control at time 24 h
Gene_id	Family	DNA domain	domain description	E-value	hit_evalue	Log2FC(BD12h/CK12h)	Log2FC(BD24h/CK24h)
Solyc05g009790.1	AP2/ERF	PF00847	AP2 domain	4.9e-09	4.1e-223		1.387
Solyc03g124110.2	AP2/ERF	PF00847	AP2 domain	3.2e-13	1.9e-121		6.034
Solyc01g108240.3	AP2/ERF	PF00847	AP2 domain	2.6e-14	1.8e-160		7.858
Solyc05g052040.1	AP2/ERF	PF00847	AP2 domain	9.8e-13	6.7e-204		1.068
Solyc03g093540.1	AP2/ERF	PF00847	AP2 domain	4.4e-14	3.4e-129		2.602
Solyc03g118190.3	AP2/ERF	PF00847	AP2 domain	1.1e-13	5.2e-119		-1.116
Solyc05g009790.1	AP2/ERF	PF02362	B3 DNA binding domain	8.3e-31	4.1e-223		1.387
Solyc03g007460.2	AP2/ERF	PF00847	AP2 domain	4.5e-13	4.4e-189		1.313
Solyc03g093550.1	AP2/ERF	PF00847	AP2 domain	4.7e-14	2.5e-135		2.391
Solyc03g026270.3	AP2/ERF	PF00847	AP2 domain	4.6e-14	5e-116		4.277
Solyc02g077360.1	AP2/ERF	PF00847	AP2 domain	1.4e-14	6.3e-148		3.712
Solyc03g026280.3	AP2/ERF	PF00847	AP2 domain	1.4e-13	2.8e-114		5.289
Solyc04g051360.3	AP2/ERF	PF00847	AP2 domain	7.5e-14	1.8e-170		2.159
Solyc06g050520.2	AP2/ERF	PF00847	AP2 domain	2.7e-14	4.6e-157		1.759
Solyc06g054630.2	AP2/ERF	PF00847	AP2 domain	5.2e-12	7.8e-103		3.137
Solyc06g066540.1	AP2/ERF	PF00847	AP2 domain	6e-13	2.4e-104		1.002
Solyc06g068570.3	AP2/ERF	PF00847	AP2 domain	3.2e-09	7.5e-99		-3.895
Solyc07g054220.1	AP2/ERF	PF00847	AP2 domain	3.7e-12	4.9e-229	1.346	-2.68
Solyc07g053740.1	AP2/ERF	PF00847	AP2 domain	7.2e-15	6.9e-127		1.476
Solyc08g078190.1	AP2/ERF	PF00847	AP2 domain	3e-14	3.1e-181		2.886
Solyc08g082210.3	AP2/ERF	PF00847	AP2 domain	6.7e-13	5.7e-94	1.716	-2.123
Solyc08g080290.3	AP2/ERF	PF00847	AP2 domain	1.7e-09	4.3e-144		3.144
Solyc08g081670.2	AP2/ERF	PF00847	AP2 domain	1.6e-11	4.7e-191		-1.081
Solyc09g075420.3	AP2/ERF	PF00847	AP2 domain	2.5e-12	1.2e-151		2.021
Solyc09g089930.2	AP2/ERF	PF00847	AP2 domain	6.2e-14	4e-122		1.139
Solyc10g006130.1	AP2/ERF	PF00847	AP2 domain	8.9e-13	5.8e-126		1.663
Solyc10g050970.1	AP2/ERF	PF00847	AP2 domain	7.2e-14	4.2e-124		4.577
Solyc11g072600.2	AP2/ERF	PF00847	AP2 domain	1.4e-11	3.6e-274		-3.442
Solyc11g012980.1	AP2/ERF	PF00847	AP2 domain	6.7e-12	3.8e-122		1.009
Solyc12g009240.1	AP2/ERF	PF00847	AP2 domain	1.6e-11	8.7e-139		3.684
Solyc01g096070.3	ARF	PF06507	Auxin response factor	5.2e-32	0	-1.139	-1.063
Solyc04g081235.1	ARF	PF02362	B3 DNA binding domain	1.3e-23	0		-1.229
Solyc03g031970.3	ARF	PF06507	Auxin response factor	3e-33	4.6e-219		-1.005
Solyc05g056040.3	ARF	PF02362	B3 DNA binding domain	5e-20	0		-1.23
Solyc07g016180.3	ARF	PF02362	B3 DNA binding domain	1e-20	0		-1.037
Solyc08g082630.3	ARF	PF06507	Auxin response factor	2.4e-30	0		-6.849
Solyc11g069500.2	ARF	PF02362	B3 DNA binding domain	9.6e-24	0		-1.119
Solyc01g096070.3	B3 superfamily	PF02362	B3 DNA binding domain	5e-23	0	-1.139	-1.063
Solyc01g106230.3	B3 superfamily	PF02362	B3 DNA binding domain	1.6e-27	5.8e-194		-1.61
Solyc04g081235.1	B3 superfamily	PF02362	B3 DNA binding domain	1.3e-23	0		-1.229
Solyc03g111410.3	B3 superfamily	PF02362	B3 DNA binding domain	2.3e-19	5.1e-206		-1.194
Solyc05g056040.3	B3 superfamily	PF02362	B3 DNA binding domain	5e-20	0		-1.23
Solyc03g031970.3	B3 superfamily	PF02362	B3 DNA binding domain	1.4e-20	4.6e-219		-1.005
Solyc05g009790.1	B3 superfamily	PF02362	B3 DNA binding domain	8.3e-31	4.1e-223		1.387
Solyc02g079020.3	B3 superfamily	PF02362	B3 DNA binding domain	6.5e-10	0		-1.165
Solyc07g016180.3	B3 superfamily	PF02362	B3 DNA binding domain	1e-20	0		-1.037
Solyc08g006260.2	B3 superfamily	PF02362	B3 DNA binding domain	3.1e-27	6.9e-152		-1.815
Solyc08g006220.3	B3 superfamily	PF02362	B3 DNA binding domain	1.7e-29	2.9e-142		-1.194
Solyc08g029090.3	B3 superfamily	PF02362	B3 DNA binding domain	3.4e-29	0		1.231
Solyc08g082630.3	B3 superfamily	PF02362	B3 DNA binding domain	4.4e-21	0		-6.849
Solyc10g083210.2	B3 superfamily	PF02362	B3 DNA binding domain	1e-28	2.4e-178	2.096	-1.697
Solyc11g069500.2	B3 superfamily	PF02362	B3 DNA binding domain	9.6e-24	0		-1.119
Solyc00g050430.3	bHLH	PF00010	Helix-loop-helix DNA-binding domain	1.4e-09	1.1e-195		-4.149
Solyc01g081110.3	bHLH	PF00010	Helix-loop-helix DNA-binding domain	3.4e-21	2e-177		-1.754
Solyc01g106460.3	bHLH	PF00010	Helix-loop-helix DNA-binding domain	6.1e-11	7.5e-128		-3.155
Solyc03g097820.2	bHLH	PF00010	Helix-loop-helix DNA-binding domain	4e-07	9.4e-181		-2.361
Solyc01g109700.3	bHLH	PF00010	Helix-loop-helix DNA-binding domain	3.4e-07	1.4e-240		-1.991
Solyc06g072520.2	bHLH	PF00010	Helix-loop-helix DNA-binding domain	7.9e-07	3.6e-160		1.286
Solyc06g083170.3	bHLH	PF00010	Helix-loop-helix DNA-binding domain	1.2e-06	1.9e-264		-2.154
Solyc07g005400.3	bHLH	PF00010	Helix-loop-helix DNA-binding domain	5.8e-10	2.1e-236		-1.011
Solyc07g043580.3	bHLH	PF00010	Helix-loop-helix DNA-binding domain	6.7e-15	9.9e-286		-1.503
Solyc07g018010.3	bHLH	PF00010	Helix-loop-helix DNA-binding domain	9.5e-11	8e-132		-1.78
Solyc07g053290.3	bHLH	PF00010	Helix-loop-helix DNA-binding domain	1.1e-10	2.1e-135		-1.046
Solyc08g005050.3	bHLH	PF00010	Helix-loop-helix DNA-binding domain	1.9e-10	3.3e-232		1.192
Solyc08g083170.1	bHLH	PF00010	Helix-loop-helix DNA-binding domain	3.7e-11	2.8e-216		-4.828
Solyc10g079050.2	bHLH	PF00010	Helix-loop-helix DNA-binding domain	7.2e-10	9.7e-214		-1.193
Solyc09g097870.3	bHLH	PF00010	Helix-loop-helix DNA-binding domain	3.6e-07	3.2e-199	1.106	-1.808
Solyc12g100140.2	bHLH	PF00010	Helix-loop-helix DNA-binding domain	2e-08	2.6e-124		-1.053
Solyc01g008980.3	bZIP	PF00170	bZIP transcription factor	4.9e-14	6.4e-73		-1.915
Solyc03g043900.1	bZIP	PF00170	bZIP transcription factor	2.8e-11	4.1e-110		-1.251
Solyc04g078840.3	bZIP	PF00170	bZIP transcription factor	4.2e-13	6.4e-249		-1.291
Solyc01g110480.3	bZIP	PF00170	bZIP transcription factor	2e-09	3.2e-295		-1.144
Solyc05g009660.3	bZIP	PF00170	bZIP transcription factor	4.8e-07	3.9e-268		1.052
Solyc02g084860.1	bZIP	PF00170	bZIP transcription factor	9.3e-11	1e-70		-4.369
Solyc05g010517.1	bZIP	PF00170	bZIP transcription factor	1.4e-12	1.4e-104		2.029
Solyc04g081190.3	bZIP	PF00170	bZIP transcription factor	2.1e-09	8.6e-238		-1.201
Solyc08g006110.3	bZIP	PF00170	bZIP transcription factor	4.1e-09	1.8e-71		-1.063
Solyc11g068370.2	bZIP	PF00170	bZIP transcription factor	5.7e-07	7.1e-178		1.988
Solyc12g010800.2	bZIP	PF00170	bZIP transcription factor	1.5e-09	2.7e-166		-1.679
Solyc01g106040.3	C2C2	PF00320	GATA zinc finger	4.3e-14	1.2e-216		-1.218
Solyc01g108410.2	C2C2	PF00320	GATA zinc finger	5.6e-07	2.6e-81	-1.107	-1.777
Solyc01g108047.1	C2C2	PF00320	GATA zinc finger	3.3e-08	3e-62		-3.68
Solyc01g110310.3	C2C2	PF00320	GATA zinc finger	5.9e-17	7.8e-188		1.089
Solyc03g115940.3	C2C2	PF02701	Dof domain, zinc finger	1.7e-32	2.1e-288		-2.365
Solyc02g089500.3	C2C2	PF00643	B-box zinc finger	2.9e-11	3.4e-79	-1.528	-3.208
Solyc04g015360.3	C2C2	PF00320	GATA zinc finger	1.2e-15	1.9e-192	-0.7312	2.329
Solyc03g120890.3	C2C2	PF00320	GATA zinc finger	1.4e-15	8.1e-199		1.348
Solyc05g053500.3	C2C2	PF00320	GATA zinc finger	4.5e-18	1.7e-142		1.015
Solyc01g104417.1	C2C2	PF00320	GATA zinc finger	3.4e-11	2.3e-50		-4.455
Solyc06g069385.1	C2C2	PF02701	Dof domain, zinc finger	1.4e-33	1.3e-167	1.58	-4.027
Solyc06g075370.3	C2C2	PF02701	Dof domain, zinc finger	4.8e-34	3.1e-178	1.114	-1.836
Solyc07g053140.3	C2C2	PF00643	B-box zinc finger	8e-06	5.8e-37		1.064
Solyc08g082910.2	C2C2	PF02701	Dof domain, zinc finger	3.1e-34	5.1e-184		-1.283
Solyc11g072500.2	C2C2	PF02701	Dof domain, zinc finger	2.5e-33	9.6e-166		-1.084
Solyc11g071810.2	C2C2	PF04690	YABBY protein	2.9e-73	3.2e-95		-2.214
Solyc01g005060.3	C2H2	PF00096	Zinc finger, C2H2 type	5.9e-08	3.4e-194		1.37
Solyc06g060740.2	C2H2	PF00096	Zinc finger, C2H2 type	7.3e-07	3.6e-171		1.297
Solyc07g066160.1	C2H2	PF00096	Zinc finger, C2H2 type	1.1e-10	1.2e-188		1.137
Solyc09g074780.3	C2H2	PF00096	Zinc finger, C2H2 type	1.5e-07	4.3e-297		-3.19
Solyc11g069240.2	C2H2	PF00096	Zinc finger, C2H2 type	3e-06	2.2e-257		1.676
Solyc12g008660.1	C3H	PF00642	Zinc finger C-x8-C-x5-C-x3-H type (and similar)	4.7e-06	4.6e-246		1.098
Solyc01g105230.3	CAMTA	PF03859	CG-1 domain	9.3e-49	0		-1.211
Solyc02g089493.1	CO-like	PF06203	CCT motif	1.1e-17	2.1e-60	-1.396	-3
Solyc02g089520.2	CO-like	PF06203	CCT motif	5.8e-18	7.7e-233		-3.607
Solyc07g006630.3	CO-like	PF00643	B-box zinc finger	3.3e-12	2.9e-221		-7.383
Solyc08g006530.3	CO-like	PF06203	CCT motif	1.2e-17	1.5e-197	1.162	-1.157
Solyc02g089493.1	DBB	PF00643	B-box zinc finger	7.2e-11	2.1e-60	-1.396	-3
Solyc02g089500.3	DBB	PF00643	B-box zinc finger	2.9e-11	3.4e-79	-1.528	-3.208
Solyc02g089520.2	DBB	PF00643	B-box zinc finger	3.5e-11	7.7e-233		-3.607
Solyc07g006630.3	DBB	PF00643	B-box zinc finger	3.3e-12	2.9e-221		-7.383
Solyc08g006530.3	DBB	PF00643	B-box zinc finger	6.7e-12	1.5e-197	1.162	-1.157
Solyc03g121630.3	FAR1	PF03101	FAR1 DNA-binding domain	1.1e-22	0		1.06
Solyc06g068210.2	FAR1	PF03101	FAR1 DNA-binding domain	5.2e-35	0		1.286
Solyc07g043270.3	FAR1	PF03101	FAR1 DNA-binding domain	1.2e-24	0		-1.041
Solyc07g043260.3	FAR1	PF03101	FAR1 DNA-binding domain	1.4e-19	0		-1.062
Solyc08g060840.1	FAR1	PF03101	FAR1 DNA-binding domain	5.2e-25	0		-1.105
Solyc04g014830.2	GRAS	PF03514	GRAS domain family	1.6e-126	0		-1.556
Solyc04g064550.1	GRAS	PF03514	GRAS domain family	5e-133	0		1.177
Solyc06g035620.3	GRAS	PF03514	GRAS domain family	7.4e-89	7.1e-189	-0.8082	3.188
Solyc11g012510.2	GRAS	PF03514	GRAS domain family	2.5e-125	0		1.422
Solyc10g086380.1	GRAS	PF03514	GRAS domain family	5.4e-114	1.9e-297		-3.565
Solyc12g005340.2	GRAS	PF03514	GRAS domain family	6.1e-122	0	-0.9536	2.827
Solyc02g079300.3	GRF	PF08879	WRC	3.8e-18	9.3e-22		-1.091
Solyc10g083510.2	GRF	PF08879	WRC	7e-22	2.8e-224		-4.289
Solyc01g096320.3	HB	PF00046	Homeobox domain	1e-16	1e-128		-1.009
Solyc01g091630.3	HB	PF00046	Homeobox domain	6.5e-19	0		-2.304
Solyc03g120620.3	HB	PF00046	Homeobox domain	2.7e-18	0		-1.491
Solyc03g026070.3	HB	PF00046	Homeobox domain	1.3e-17	0		-3.231
Solyc05g006980.3	HB	PF00046	Homeobox domain	1.9e-15	1.8e-164		-1.312
Solyc03g082550.3	HB	PF00046	Homeobox domain	3.1e-16	4.3e-115		-2.912
Solyc04g074700.3	HB	PF00046	Homeobox domain	9.1e-17	8.3e-160	1.288	-2.08
Solyc04g080790.3	HB	PF00046	Homeobox domain	2.1e-07	0		-2.029
Solyc02g091930.3	HB	PF00046	Homeobox domain	4e-16	1.7e-148		-2.103
Solyc03g098200.3	HB	PF00046	Homeobox domain	5.4e-17	0		-4.921
Solyc06g060830.3	HB	PF00046	Homeobox domain	9.2e-17	4.8e-168		1.142
Solyc08g062510.3	HB	PF00046	Homeobox domain	1e-15	0		2.265
Solyc10g005330.3	HB	PF00046	Homeobox domain	3.6e-18	0		-2.752
Solyc01g091630.3	HD-ZIP	PF01852	START domain	8e-55	0		-2.304
Solyc03g098200.3	HD-ZIP	PF00046	Homeobox domain	5.4e-17	0		-4.921
Solyc03g120620.3	HD-ZIP	PF00046	Homeobox domain	2.7e-18	0		-1.491
Solyc03g026070.3	HD-ZIP	PF00046	Homeobox domain	1.3e-17	0		-3.231
Solyc08g062510.3	HD-ZIP	PF01852	START domain	8.5e-29	0		2.265
Solyc10g005330.3	HD-ZIP	PF01852	START domain	1.3e-54	0		-2.752
Solyc06g053960.3	HSF	PF00447	HSF-type DNA-binding	7.9e-31	1.9e-82		-1.016
Solyc12g098520.2	HSF	PF00447	HSF-type DNA-binding	2.3e-32	8.8e-273		1.571
Solyc01g044520.2	LBD (AS2/LOB)	PF03195	Protein of unknown function DUF260	2.3e-39	2.2e-96		5.01
Solyc01g107190.3	LBD (AS2/LOB)	PF03195	Protein of unknown function DUF260	1.1e-25	9.3e-121		1.058
Solyc02g065150.2	LBD (AS2/LOB)	PF03195	Protein of unknown function DUF260	1.6e-42	8.9e-159		2.671
Solyc03g119530.3	LBD (AS2/LOB)	PF03195	Protein of unknown function DUF260	5.2e-23	1.9e-141		1.58
Solyc05g048740.3	LBD (AS2/LOB)	PF03195	Protein of unknown function DUF260	6.9e-43	1.3e-114		6.351
Solyc08g077060.3	LSD	PF06943	LSD1 zinc finger	5.7e-36	1.4e-80		1.296
Solyc03g115910.2	MADS	PF00319	SRF-type transcription factor (DNA-binding and dimerisation domain)	1.1e-17	4e-223		1.475
Solyc05g013370.1	MADS	PF00319	SRF-type transcription factor (DNA-binding and dimerisation domain)	8.2e-12	3.3e-132		3.808
Solyc01g106700.3	MADS	PF00319	SRF-type transcription factor (DNA-binding and dimerisation domain)	3e-19	1.9e-118		-1.292
Solyc04g064860.1	MADS	PF00319	SRF-type transcription factor (DNA-binding and dimerisation domain)	1.6e-19	6.7e-125		2.269
Solyc01g087990.3	MIKC	PF00319	SRF-type transcription factor (DNA-binding and dimerisation domain)	7.2e-25	7.8e-141		1.928
Solyc03g114840.3	MIKC	PF01486	K-box region	3.1e-28	3.1e-136		-1.322
Solyc11g032100.2	MIKC	PF00319	SRF-type transcription factor (DNA-binding and dimerisation domain)	1.5e-22	1.4e-110		-1.385
Solyc01g009070.3	MYB	PF00249	Myb-like DNA-binding domain	8.7e-32	0		-1.165
Solyc01g057910.3	MYB	PF00249	Myb-like DNA-binding domain	9.3e-33	1.5e-171	0.9571	1.161
Solyc01g096700.3	MYB	PF00249	Myb-like DNA-binding domain	8.7e-16	6.8e-308		1.313
Solyc05g053330.3	MYB	PF00249	Myb-like DNA-binding domain	9.7e-33	1.1e-186		-2.034
Solyc02g067340.3	MYB	PF00249	Myb-like DNA-binding domain	1.8e-33	4.3e-189		-3.087
Solyc02g079280.3	MYB	PF00249	Myb-like DNA-binding domain	2.8e-35	4.6e-213	2.481	-8.454
Solyc03g093890.3	MYB	PF00249	Myb-like DNA-binding domain	1.7e-28	6.1e-148		3.041
Solyc02g092930.1	MYB	PF00249	Myb-like DNA-binding domain	3e-38	4.6e-205		1.778
Solyc03g005570.3	MYB	PF00249	Myb-like DNA-binding domain	1.6e-31	9.1e-144	1.915	3.638
Solyc03g119370.2	MYB	PF00249	Myb-like DNA-binding domain	3.2e-34	9.4e-158	2.267	-3.217
Solyc05g055030.2	MYB	PF00249	Myb-like DNA-binding domain	8e-36	3e-127	2.086	-3.328
Solyc06g053610.3	MYB	PF00249	Myb-like DNA-binding domain	9.1e-32	3.3e-152		-1.241
Solyc06g069850.3	MYB	PF00249	Myb-like DNA-binding domain	4.7e-33	6e-216		-4.62
Solyc06g071690.3	MYB	PF00249	Myb-like DNA-binding domain	2.5e-31	4.1e-189	1.58	-2.502
Solyc07g053230.3	MYB	PF00249	Myb-like DNA-binding domain	4.9e-33	2.3e-147		3.56
Solyc07g054840.3	MYB	PF00249	Myb-like DNA-binding domain	2.3e-35	7.8e-103		-6.231
Solyc08g068320.3	MYB	PF00249	Myb-like DNA-binding domain	5.7e-48	0		-1.442
Solyc08g081495.1	MYB	PF00249	Myb-like DNA-binding domain	1.7e-19	5.9e-49		-1.469
Solyc10g005460.3	MYB	PF00249	Myb-like DNA-binding domain	1.4e-34	1.2e-180	2.863	-4.904
Solyc10g081320.1	MYB	PF00249	Myb-like DNA-binding domain	2.9e-32	7.9e-185		-3.342
Solyc09g090130.3	MYB	PF00249	Myb-like DNA-binding domain	1e-33	8.5e-156		2.329
Solyc10g055410.2	MYB	PF00249	Myb-like DNA-binding domain	5.6e-35	2.3e-161	1.727	-1.123
Solyc11g071500.2	MYB	PF00249	Myb-like DNA-binding domain	2.2e-15	0		-1.231
Solyc11g011050.2	MYB	PF00249	Myb-like DNA-binding domain	1.3e-30	3.1e-178		2.138
Solyc12g099130.2	MYB	PF00249	Myb-like DNA-binding domain	1.6e-31	5e-136		3.853
Solyc12g099140.2	MYB	PF00249	Myb-like DNA-binding domain	1.4e-31	2.2e-173	1.236	1.45
Solyc05g013420.1	MYB_related	PF00249	Myb-like DNA-binding domain	4.2e-11	3.5e-100		5.429
Solyc02g080860.2	MYB_related	PF00249	Myb-like DNA-binding domain	3.2e-08	5e-93		6.231
Solyc05g055940.3	MYB_related	PF00249	Myb-like DNA-binding domain	1e-09	6.8e-229		-1.258
Solyc05g051060.3	MYB_related	PF00249	Myb-like DNA-binding domain	1e-07	2.5e-163		-2.362
Solyc06g066340.3	MYB_related	PF00249	Myb-like DNA-binding domain	2.8e-07	5.5e-167		-1.527
Solyc06g076350.3	MYB_related	PF00249	Myb-like DNA-binding domain	1.8e-08	3.8e-183		-1.004
Solyc07g045000.3	MYB_related	PF00249	Myb-like DNA-binding domain	5.6e-10	1.6e-97		1.655
Solyc08g077230.3	MYB_related	PF00249	Myb-like DNA-binding domain	3.8e-08	0		-1.253
Solyc08g078340.3	MYB_related	PF00249	Myb-like DNA-binding domain	7.3e-11	5.9e-194		-1.006
Solyc10g080920.2	MYB_related	PF00249	Myb-like DNA-binding domain	7.6e-08	1.6e-48		2.754
Solyc12g006280.2	MYB_related	PF00249	Myb-like DNA-binding domain	5.6e-07	3.6e-91		2.334
Solyc01g021730.2	NAC	PF02365	No apical meristem (NAM) protein	1.4e-14	2.5e-152	0.8714	3.817
Solyc04g005610.3	NAC	PF02365	No apical meristem (NAM) protein	7.6e-27	1.1e-163		-1.664
Solyc02g088180.3	NAC	PF02365	No apical meristem (NAM) protein	7.8e-31	7.9e-193		-2.163
Solyc03g098200.3	NAC	PF02365	No apical meristem (NAM) protein	2.1e-27	0		-4.921
Solyc04g009435.1	NAC	PF02365	No apical meristem (NAM) protein	1.7e-27	1.6e-133	-1.228	-1.074
Solyc06g061080.3	NAC	PF02365	No apical meristem (NAM) protein	1e-29	1e-203		-2.649
Solyc07g045030.3	NAC	PF02365	No apical meristem (NAM) protein	9e-26	8.6e-198		2.008
Solyc07g063410.3	NAC	PF02365	No apical meristem (NAM) protein	1.8e-26	3e-209		-1.351
Solyc08g077110.3	NAC	PF02365	No apical meristem (NAM) protein	1e-29	9.4e-195		-1.634
Solyc10g055760.2	NAC	PF02365	No apical meristem (NAM) protein	3.7e-26	2.7e-168		1.045
Solyc12g013620.2	NAC	PF02365	No apical meristem (NAM) protein	2.1e-26	5.2e-206		-1.093
Solyc01g008490.3	NF-Y	PF02045	CCAAT-binding transcription factor (CBF-B/NF-YA) subunit B	1.6e-27	2.4e-88		-5.413
Solyc03g121940.3	NF-Y	PF02045	CCAAT-binding transcription factor (CBF-B/NF-YA) subunit B	4.1e-27	3.1e-136		-1.104
Solyc10g079150.2	NF-Y	PF02045	CCAAT-binding transcription factor (CBF-B/NF-YA) subunit B	1.6e-26	3.6e-121	-0.9622	-1.304
Solyc12g009050.2	NF-Y	PF02045	CCAAT-binding transcription factor (CBF-B/NF-YA) subunit B	5.4e-28	9.1e-141	-1.388	-1.808
Solyc01g008230.3	TCP	PF03634	TCP family transcription factor	3.1e-34	1.4e-136		1.17
Solyc02g065800.2	TCP	PF03634	TCP family transcription factor	2.8e-29	1.2e-59		2.139
Solyc01g058540.3	WRKY	PF03106	WRKY DNA -binding domain	1.1e-25	2.3e-176		-3.256
Solyc01g095100.3	WRKY	PF03106	WRKY DNA -binding domain	1.5e-26	2.2e-179		2.137
Solyc01g095630.3	WRKY	PF03106	WRKY DNA -binding domain	2.2e-25	1.8e-187		2.311
Solyc05g050340.3	WRKY	PF03106	WRKY DNA -binding domain	2.6e-22	4.6e-188		-1.986
Solyc03g007380.2	WRKY	PF03106	WRKY DNA -binding domain	2.6e-27	1.2e-205	4.255	5.211
Solyc05g015850.3	WRKY	PF03106	WRKY DNA -binding domain	1.5e-27	9.1e-95		1.072
Solyc02g071130.3	WRKY	PF03106	WRKY DNA -binding domain	9e-27	4.8e-90	1.273	-1.618
Solyc04g078550.3	WRKY	PF03106	WRKY DNA -binding domain	1e-26	4.6e-194		1.081
Solyc06g068460.3	WRKY	PF03106	WRKY DNA -binding domain	2e-25	1.3e-196		1.165
Solyc08g008280.3	WRKY	PF03106	WRKY DNA -binding domain	9.4e-26	7.7e-213	1.233	2.542
Solyc08g006320.3	WRKY	PF03106	WRKY DNA -binding domain	1.3e-25	7.6e-183		2.619
Solyc08g081610.3	WRKY	PF03106	WRKY DNA -binding domain	2.6e-24	3.3e-172		1.453
Solyc08g082110.3	WRKY	PF03106	WRKY DNA -binding domain	1.3e-27	3.3e-198	1.534	2.39
Solyc09g015770.3	WRKY	PF03106	WRKY DNA -binding domain	2.9e-22	2.9e-165	-1.016	1.33
Solyc09g014990.3	WRKY	PF03106	WRKY DNA -binding domain	4.5e-46	4.2e-221		2.687
Solyc10g009550.3	WRKY	PF03106	WRKY DNA -binding domain	1.5e-25	6.1e-168		2.105
Solyc10g011910.3	WRKY	PF03106	WRKY DNA -binding domain	3.1e-26	1.6e-177		3.479
Solyc12g042590.2	WRKY	PF03106	WRKY DNA -binding domain	2.2e-24	1.1e-120	4.412	-7.971
